# Supplementary material for: Fecal Microbiota Transplantation Donor and Dietary Fiber Intervention Collectively Contribute to Gut Health in a Mouse Model
Source: Front Immunol. 2022 Feb 3;13:842669. doi: 10.3389/fimmu.2022.842669 (PMC8852624; doi:10.3389/fimmu.2022.842669)
Supplement: Supplementary file 6 [file Table_1.xlsx]

## Sheet: Table S1
Table S1. The composition of the purified diets and chow diet used in this study.
Ingredient (gm)	Chow diet	FF diet	FR diet
Soybean meal	200	-	-
Soybean	21	-	-
Yeast power	22	-	-
Casein	-	200	200
L-Cystine	-	3	3
Corn starch	-	430	330
Sucrose	-	70	70
Corn	250	-	-
Wheat	320	-	-
Maltodextrin 10	5	125	75
Wheat bran	40	-	-
Alfalfa meal	20	-	-
Cellulose	-	25	100
Inulin	-	25	100
Soybean oil	22	45	45
Fish meal	60
Mineral Mix	40	40	40
DiCalcium Phosphate	-	13	13
Calcium Carbonate	-	5.5	5.5
Potassium Citrate, 1H2O	-	16.5	16.5
Choline Bitartrate	-	2	2
Total	1000	1000	1000
