# Supplementary material for: Fecal Microbiota Transplantation Donor and Dietary Fiber Intervention Collectively Contribute to Gut Health in a Mouse Model
Source: Front Immunol. 2022 Feb 3;13:842669. doi: 10.3389/fimmu.2022.842669 (PMC8852624; doi:10.3389/fimmu.2022.842669)
Supplement: Supplementary file 7 [file Table_2.xlsx]

## Sheet: Table S2
Table S2. Abundance of metabolites identified across six groups.
Peak	CFR1	CFR2	CFR3	CFR4	CFR5	CFR6	CFR7	CFR8	CFR9	CFR10	CFF1	CFF2	CFF3	CFF4	CFF5	CFF6	CFF7	CFF8	CFF9	CFF10	DMFR1	DMFR2	DMFR3	DMFR4	DMFR5	DMFR6	DMFR7	DMFR8	DMFR9	DMFR10	DMFF2	DMFF3	DMFF4	DMFF5	DMFF6	DMFF7	DMFF8	DMFF9	DMFF10	WMFR1	WMFR2	WMFR3	WMFR4	WMFR5	WMFR6	WMFR7	WMFR8	WMFR9	WMFR10
Analyte 12	7.06838E-08	7.46738E-08	8.83727E-08	8.99906E-08	6.23533E-08	7.7995E-08	9.22988E-08	7.93554E-08	9.30948E-08	8.34657E-08	7.21626E-08	7.65125E-08	6.81028E-08	8.40814E-08	7.59896E-08	7.6228E-08	8.97565E-08	7.52267E-08	8.23947E-08	8.52899E-08	0.001191992	0.001913135	0.002581032	0.001769326	0.001172649	0.0026891	0.001890334	0.001241669	0.000890212	0.002209074	0.003237059	0.001693143	0.001995957	0.001819439	0.001947735	0.002956999	0.002872802	0.001726973	0.001600332	0.002542102	0.0022623	0.001089942	0.001198341	0.001083938	0.001081472	0.001698851	0.001328994	0.002118191	0.001301182
Analyte 14	7.06838E-08	7.46738E-08	8.83727E-08	8.99906E-08	6.23533E-08	7.7995E-08	9.22988E-08	7.93554E-08	9.30948E-08	8.34657E-08	7.21626E-08	7.65125E-08	6.81028E-08	8.40814E-08	7.59896E-08	7.6228E-08	8.97565E-08	7.52267E-08	8.23947E-08	8.52899E-08	0.002765016	0.004045775	0.004954851	0.004353639	0.002687426	0.005055756	0.003893239	0.002891041	0.002805244	0.004463748	0.006747719	1.31361E-07	0.003994584	0.005062025	0.004582634	0.005474594	0.006225494	0.004854156	0.004014904	0.006125242	0.005175607	0.003132432	0.002758604	0.002147686	0.002993371	0.004105646	0.002885257	0.004927057	0.003750363
Analyte 15	0.18246561	0.172926531	0.195445753	0.317593423	0.213013862	0.259426929	0.299946408	0.193178568	0.299568581	0.243059865	0.244792485	0.256341525	0.190575061	0.374285353	0.16646589	0.209335742	0.205579647	0.204326515	0.225613718	0.222226589	0.010348809	0.015565752	0.019921907	0.016744446	0.011214939	0.021665702	0.014871208	0.010480326	0.01046255	0.017556352	0.027122884	0.016857866	0.016993593	0.01714237	0.01967428	0.02209496	0.024688193	0.016802061	0.014515054	0.023399405	0.021110118	0.009650244	0.009494557	0.009184637	0.009477779	0.014687652	0.009326157	0.019061369	0.012735106
Analyte 18	7.06838E-08	7.46738E-08	8.83727E-08	8.99906E-08	6.23533E-08	7.7995E-08	9.22988E-08	7.93554E-08	9.30948E-08	8.34657E-08	7.21626E-08	7.65125E-08	6.81028E-08	8.40814E-08	7.59896E-08	7.6228E-08	8.97565E-08	7.52267E-08	8.23947E-08	8.52899E-08	0.003964868	0.006475184	0.008233871	1.1264E-07	6.5572E-08	1.28991E-07	0.007453951	0.00408791	0.004592576	0.006376905	0.0106356	0.006507093	0.006366319	1.08022E-07	0.006673158	0.009413467	0.010073366	0.007867486	0.006876683	0.008025682	0.008317515	0.004504353	0.003917465	0.004062394	0.003827263	0.005482199	0.00503804	0.006564873	7.6301E-08
Analyte 19	7.06838E-08	7.46738E-08	8.83727E-08	8.99906E-08	6.23533E-08	7.7995E-08	9.22988E-08	7.93554E-08	9.30948E-08	8.34657E-08	7.21626E-08	7.65125E-08	6.81028E-08	8.40814E-08	7.59896E-08	7.6228E-08	8.97565E-08	7.52267E-08	8.23947E-08	8.52899E-08	0.058452204	0.118826993	0.140341689	0.121888283	0.070656822	0.148188113	0.095955882	0.073907389	0.079219689	0.094842878	0.176969625	0.090420779	0.10321584	0.124590895	0.129276532	0.181558249	0.218718338	0.151438333	9.19905E-08	0.130047904	0.126307043	0.067638119	0.063865966	0.061424633	0.060818254	0.075934406	0.077681127	0.110991808	0.076490888
Analyte 21	7.06838E-08	7.46738E-08	8.83727E-08	8.99906E-08	6.23533E-08	7.7995E-08	9.22988E-08	7.93554E-08	9.30948E-08	8.34657E-08	7.21626E-08	7.65125E-08	6.81028E-08	8.40814E-08	7.59896E-08	7.6228E-08	8.97565E-08	7.52267E-08	8.23947E-08	8.52899E-08	0.005523592	0.007627069	0.009147911	0.008780817	6.5572E-08	0.009847617	0.005956307	0.00512819	6.22019E-08	0.006867511	0.011529627	0.00945153	0.008151876	0.006212315	0.010657948	0.013618014	0.011742795	0.008762164	0.007683441	0.010354566	0.008252138	0.005974749	0.005502765	0.004774054	0.005188638	0.008615193	0.00632462	0.008296294	0.00428646
Analyte 24	7.06838E-08	7.46738E-08	8.83727E-08	8.99906E-08	6.23533E-08	7.7995E-08	9.22988E-08	7.93554E-08	9.30948E-08	8.34657E-08	7.21626E-08	7.65125E-08	6.81028E-08	8.40814E-08	7.59896E-08	7.6228E-08	8.97565E-08	7.52267E-08	8.23947E-08	8.52899E-08	0.012137085	0.017019047	0.020477981	0.020411741	0.012636243	0.025463627	0.016461732	0.015378349	6.22019E-08	0.018665627	0.029612878	1.31361E-07	0.018679559	0.022016683	0.02202047	0.025405756	0.026936664	0.023338922	0.018784083	0.023783247	0.02206096	0.014207679	0.012356348	0.013188653	0.012091687	0.01484	0.013814122	0.023521469	0.014656871
Analyte 30	7.06838E-08	7.46738E-08	8.83727E-08	8.99906E-08	6.23533E-08	7.7995E-08	9.22988E-08	7.93554E-08	9.30948E-08	8.34657E-08	7.21626E-08	7.65125E-08	6.81028E-08	8.40814E-08	7.59896E-08	7.6228E-08	8.97565E-08	7.52267E-08	8.23947E-08	8.52899E-08	0.0024342	0.003711274	0.00518006	0.004617065	0.002630702	0.006239448	0.004357522	0.003081919	0.002848743	0.004307183	0.007278293	0.004998599	0.003768266	0.003996476	0.004647164	0.005953523	0.005845195	0.004968159	0.004231298	0.006413466	0.005355868	0.003079392	0.003125213	0.002499752	0.002588902	0.004109786	0.00318374	0.005565345	0.003577673
Analyte 35	7.06838E-08	7.46738E-08	8.83727E-08	8.99906E-08	6.23533E-08	7.7995E-08	9.22988E-08	7.93554E-08	9.30948E-08	8.34657E-08	7.21626E-08	7.65125E-08	6.81028E-08	8.40814E-08	7.59896E-08	7.6228E-08	8.97565E-08	7.52267E-08	8.23947E-08	8.52899E-08	0.00149774	0.002392924	0.003038966	0.002557546	0.002115671	0.004352796	0.00217012	0.001989398	0.001930788	0.003112826	0.003463942	0.002718183	0.002415747	0.002668488	0.002988193	0.004323667	0.003588219	0.003088759	0.002851435	0.004524855	0.003069128	0.001723174	0.001630385	0.00158246	0.001765584	0.002249674	0.001705545	0.004398285	0.002269161
Analyte 37	7.06838E-08	0.017706621	0.014075974	0.015862099	0.011802613	0.012163689	0.014267913	7.93554E-08	0.016439101	8.34657E-08	0.013044758	0.013664296	6.81028E-08	0.019268237	7.59896E-08	0.014664731	0.014320354	0.013709755	0.022343708	8.52899E-08	0.002767133	0.004969908	0.005376248	0.005434913	0.003169156	0.006633893	0.005010052	0.003699656	0.003158024	0.0054326	0.007789512	0.005494641	0.00461688	0.005150666	0.00540884	0.0074819	0.006886843	0.005476745	0.004717841	0.006966334	0.006174488	0.003650158	0.003499559	0.003225749	0.003496518	0.004623164	0.003674668	0.006526462	0.00413002
Analyte 40	7.06838E-08	7.46738E-08	8.83727E-08	8.99906E-08	6.23533E-08	7.7995E-08	9.22988E-08	7.93554E-08	9.30948E-08	8.34657E-08	7.21626E-08	7.65125E-08	6.81028E-08	8.40814E-08	7.59896E-08	7.6228E-08	8.97565E-08	7.52267E-08	8.23947E-08	8.52899E-08	0.001359529	0.002371098	0.002448089	0.002840003	0.001565699	0.002535483	0.002838177	0.001880454	0.001840999	0.003267581	0.002417383	0.003040835	0.00204435	0.002174895	1.21068E-07	0.002584599	0.004015608	0.002928497	0.002502287	0.003261788	1.1552E-07	6.91621E-08	0.00181465	0.002067895	0.001796176	0.00206833	0.002672978	0.002852863	0.002252558
Analyte 41	0.052764843	0.051641414	0.032145734	0.043756601	0.031464301	0.028926046	0.029405293	0.047532224	0.042324308	0.036528578	0.027451112	0.026019546	0.034983242	0.04084099	0.052692817	0.025980018	0.029816532	0.023720659	0.043360808	0.044262359	0.001447291	0.002746094	0.002618121	0.003613431	0.00193897	0.002981567	0.002809102	0.002288041	0.002195185	0.002847917	0.005020411	0.003376713	0.002559865	0.002789648	0.00327035	0.003757315	0.004074063	0.003183457	0.003348723	0.004488664	0.00267205	0.002365211	0.001583391	0.002440418	0.002671502	0.003246794	0.002756838	0.004431299	0.002121136
Analyte 44	0.002381461	0.002231408	0.002270239	0.002063836	0.001912766	0.002072601	0.001977216	0.002094501	0.002758306	0.002240596	0.001716189	0.001588987	0.001361322	0.002433224	0.001795271	0.001807306	0.002046701	0.001502125	0.002532109	0.002159546	0.002350424	0.003340382	0.003286923	0.003217218	0.00238451	0.005023618	0.003127249	0.002488104	0.002366401	0.003582553	0.00505668	0.004377716	0.003525153	0.003591267	0.004178933	0.004796103	0.004997686	0.004228665	0.002957874	0.005224502	0.005025658	0.00265861	0.002343399	0.00229632	0.002611344	0.003223873	0.002508111	0.004640637	0.002394747
Analyte 46	7.06838E-08	7.46738E-08	8.83727E-08	8.99906E-08	6.23533E-08	7.7995E-08	9.22988E-08	7.93554E-08	9.30948E-08	8.34657E-08	7.21626E-08	7.65125E-08	6.81028E-08	8.40814E-08	7.59896E-08	7.6228E-08	8.97565E-08	7.52267E-08	8.23947E-08	8.52899E-08	0.003988153	0.006375121	0.006908383	0.005970954	0.004195544	0.007938687	0.005654844	0.00349371	0.00342511	0.007436576	0.009478552	0.008703892	0.005790168	0.007150138	0.007541981	0.008701427	0.009208239	0.006549636	0.005825757	0.009494526	0.007593301	0.004634624	0.004647124	0.003204844	0.00354487	0.006524746	0.003341595	0.006605236	0.004155583
Analyte 47	7.06838E-08	7.46738E-08	8.83727E-08	8.99906E-08	6.23533E-08	7.7995E-08	9.22988E-08	7.93554E-08	9.30948E-08	8.34657E-08	7.21626E-08	7.65125E-08	6.81028E-08	8.40814E-08	7.59896E-08	7.6228E-08	8.97565E-08	7.52267E-08	8.23947E-08	8.52899E-08	0.011980056	0.019614791	0.021739344	0.024803194	0.012964102	0.026749231	0.016909866	7.02943E-08	6.22019E-08	0.026007432	0.029451126	0.023434868	8.4963E-08	1.08022E-07	0.022255767	1.33051E-07	0.025960691	1.07666E-07	0.018546031	0.027260364	0.022501798	0.011390807	0.0103696	0.011619939	0.01276433	0.019703573	0.012956609	0.021733898	0.015262546
Analyte 49	0.166257011	0.17066672	0.167223395	0.162050647	0.119929426	0.142555883	0.157270196	0.18672983	0.165251672	0.148135748	0.132906729	0.133613231	0.122039082	0.184378587	0.165758919	0.136578302	0.168977812	0.137135512	0.174347552	0.174551371	0.068720886	0.105655472	0.123295969	0.120779997	0.074438894	0.146013759	0.104968636	0.080842159	0.076658883	0.124016279	0.17016905	0.138494136	0.102215022	0.121339692	0.128019894	0.157233771	0.161875238	0.125860806	0.105488056	0.152096699	0.131260586	0.076243935	0.073095728	0.066007561	0.07200935	0.104677653	0.077138879	0.129857845	0.088074805
Analyte 50	7.06838E-08	7.46738E-08	8.83727E-08	8.99906E-08	6.23533E-08	7.7995E-08	9.22988E-08	7.93554E-08	9.30948E-08	8.34657E-08	7.21626E-08	7.65125E-08	6.81028E-08	8.40814E-08	7.59896E-08	7.6228E-08	8.97565E-08	7.52267E-08	8.23947E-08	8.52899E-08	0.004610712	9.70291E-08	0.009582961	0.009138053	0.005272859	0.012361313	0.007353956	0.005719867	0.00467678	0.010124201	0.013784368	0.011535647	0.007987848	0.008062017	1.21068E-07	0.010346208	0.012936474	0.007000714	0.00608737	1.43044E-07	0.009296757	0.005526803	0.004831485	0.003668426	0.00403173	0.008550619	0.006249802	0.009208847	0.006077573
Analyte 52	7.06838E-08	7.46738E-08	8.83727E-08	8.99906E-08	6.23533E-08	7.7995E-08	9.22988E-08	7.93554E-08	9.30948E-08	8.34657E-08	7.21626E-08	7.65125E-08	6.81028E-08	8.40814E-08	7.59896E-08	7.6228E-08	8.97565E-08	7.52267E-08	8.23947E-08	8.52899E-08	0.002836217	0.004289896	0.005925038	0.005464379	0.002801836	0.007230471	0.00414682	0.00342003	0.003219515	0.006157316	0.008347491	0.006700583	0.004398953	0.006354622	0.005497546	0.007107373	0.006996619	0.00592827	0.004253845	0.007187707	0.00580207	0.003555009	0.002849139	0.003152036	0.003029147	0.005103792	0.003058832	0.004690822	0.003765349
Analyte 53	7.06838E-08	7.46738E-08	8.83727E-08	8.99906E-08	6.23533E-08	7.7995E-08	9.22988E-08	7.93554E-08	9.30948E-08	8.34657E-08	7.21626E-08	7.65125E-08	6.81028E-08	8.40814E-08	7.59896E-08	7.6228E-08	8.97565E-08	7.52267E-08	8.23947E-08	8.52899E-08	0.015747227	0.028651477	0.034312549	0.031377315	0.020359928	0.041322335	0.028121325	0.019516453	0.016439879	0.032158476	0.043986383	0.039202278	0.023464744	0.034455225	0.0354494	0.04304754	0.046737898	0.03238935	0.026888645	0.044077406	0.034246964	0.018898116	0.018806246	0.015056272	0.017212255	0.028399815	0.020249403	0.03432619	0.022862702
Analyte 58	7.06838E-08	7.46738E-08	8.83727E-08	8.99906E-08	6.23533E-08	7.7995E-08	9.22988E-08	7.93554E-08	9.30948E-08	8.34657E-08	7.21626E-08	7.65125E-08	6.81028E-08	8.40814E-08	7.59896E-08	7.6228E-08	8.97565E-08	7.52267E-08	8.23947E-08	8.52899E-08	0.007990565	0.007950676	0.010913589	0.00390551	6.5572E-08	0.00592563	0.002414471	0.005140966	6.22019E-08	0.004873291	0.003530269	0.005148443	0.006614849	0.00266058	0.002386345	1.33051E-07	1.45312E-07	0.002230642	0.002702743	0.007751041	1.1552E-07	0.005287225	0.00529582	0.005546051	0.002247157	9.54953E-08	0.003382253	0.003844437	0.003046178
Analyte 61	0.029633957	0.033055537	0.031867331	0.029930542	0.020856229	0.025611892	0.028231134	0.031875085	0.026248198	0.026869938	0.025479845	0.023688171	0.02416967	0.029163307	7.59896E-08	0.025711022	0.031387007	0.023910719	0.030184532	0.029201181	0.013077807	9.70291E-08	0.020358649	1.1264E-07	0.012636403	0.023897702	9.8407E-08	0.015001914	0.013630014	0.020694657	0.028070644	1.31361E-07	0.016168158	0.020193866	1.21068E-07	0.022231324	0.025130028	0.019800356	0.017337099	1.43044E-07	0.023067319	0.01162736	0.010080307	0.012565085	0.025242684	9.54953E-08	0.013694634	1.21613E-07	0.013576377
Analyte 62	7.06838E-08	7.46738E-08	8.83727E-08	8.99906E-08	6.23533E-08	7.7995E-08	9.22988E-08	7.93554E-08	9.30948E-08	8.34657E-08	7.21626E-08	7.65125E-08	6.81028E-08	8.40814E-08	7.59896E-08	7.6228E-08	8.97565E-08	7.52267E-08	8.23947E-08	8.52899E-08	0.009076583	0.015068019	0.019357037	0.018360714	0.009848911	0.025023202	0.016248132	0.012399236	0.009698747	0.017554431	0.024778763	0.021115095	0.012798095	0.017920524	0.01778946	0.024233237	0.026552526	0.018370116	0.013481878	0.023689625	0.021086654	0.011873394	0.010299365	0.009100828	0.009103133	0.013902676	0.011176695	0.018670522	0.014315535
Analyte 64	0.016589328	0.018733249	0.019584521	8.99906E-08	6.23533E-08	0.016349828	0.018363762	0.020779303	0.018397601	0.017866046	7.21626E-08	0.014229546	6.81028E-08	0.014995081	0.016037479	0.016459613	0.018994977	7.52267E-08	0.019319227	0.018844864	0.007995098	0.009612078	0.014468047	0.013682485	0.008524556	0.016660166	0.012722678	0.00883698	0.007411942	0.015679167	0.020183798	0.015151436	0.011409827	0.013765306	0.014284344	0.018748732	0.017807723	0.014138099	0.012473242	0.012737743	0.011424556	0.00852629	0.008210047	0.006272892	0.006957402	0.008972757	0.00730594	0.015908545	0.008708379
Analyte 68	7.06838E-08	7.46738E-08	8.83727E-08	8.99906E-08	6.23533E-08	7.7995E-08	9.22988E-08	7.93554E-08	9.30948E-08	8.34657E-08	7.21626E-08	7.65125E-08	6.81028E-08	8.40814E-08	7.59896E-08	7.6228E-08	8.97565E-08	7.52267E-08	8.23947E-08	8.52899E-08	0.017913299	0.031742475	0.034622454	0.029545891	0.0229099	0.035183354	0.026193893	0.018489924	0.016480407	0.030225809	0.041375901	0.047775304	0.030878064	0.035503181	0.040503645	0.052648571	0.050756454	0.037288075	0.031357599	0.043197452	0.032222779	0.012903688	0.015023363	0.015802464	0.019696691	0.029840403	0.020124235	0.035957497	0.015924211
Analyte 71	7.06838E-08	7.46738E-08	8.83727E-08	0.004211678	6.23533E-08	7.7995E-08	9.22988E-08	7.93554E-08	9.30948E-08	8.34657E-08	7.21626E-08	7.65125E-08	6.81028E-08	8.40814E-08	7.59896E-08	7.6228E-08	8.97565E-08	7.52267E-08	8.23947E-08	8.52899E-08	0.002577258	0.004405807	0.007571521	0.006552775	0.003368037	0.007259277	0.00499842	0.003359295	0.003340409	0.006831356	0.00533382	0.00320769	0.002763658	0.002627685	0.00229956	0.004745258	0.004071202	0.002585495	0.00219182	0.008252306	0.008942607	0.006074312	0.006070856	0.002154075	0.002108349	0.003502048	0.004698836	0.007914375	7.6301E-08
Analyte 73	0.025434067	7.46738E-08	0.030734043	0.026540675	0.018665736	0.020931319	0.025322316	0.029266276	0.025440994	0.021732632	0.026347364	0.021388378	0.019011102	0.030394592	0.023258695	0.027661228	0.034651074	0.019906696	0.028587765	0.033291244	0.010738038	0.016400256	0.018376941	0.019936898	0.012035257	0.026254543	0.018833805	0.01091904	0.011720671	0.022781947	0.027577403	0.024273591	0.017055891	0.021530551	0.020721857	0.026999551	0.026015157	0.02092796	0.017628037	0.02949092	0.021245625	0.011297066	0.009480121	0.01182121	0.013189847	0.015916873	0.013599105	0.021574905	0.014057509
Analyte 74	0.392467115	0.414093958	0.521928312	0.40046321	0.278367761	0.347434294	0.415339269	0.451970264	0.403477595	0.402214831	0.308108987	0.345788469	0.334310345	0.438105593	0.406501016	0.399827644	0.53837119	0.39247083	0.480477826	0.495478133	5.90608E-08	9.70291E-08	0.046359818	0.044263092	0.025437248	0.055936784	0.04187395	0.030588439	0.028651562	0.048304129	0.063077159	0.052201437	0.036464056	0.045592096	0.044061065	0.053601053	0.061449372	1.07666E-07	0.041265417	0.063464922	1.1552E-07	6.91621E-08	0.026803974	5.71502E-08	6.45763E-08	9.54953E-08	6.86929E-08	1.21613E-07	0.033177545
Analyte 75	0.032629619	0.031193794	0.037589618	0.020040945	0.019622884	0.023011842	0.027237938	0.034730253	0.026577034	0.024799215	0.02253145	0.023889611	0.023104958	0.031658516	0.019060861	0.027398586	0.037384455	0.027124084	0.036007712	0.036982307	0.056348751	0.096387262	0.118167816	0.11156148	0.066015532	0.141538623	0.098129202	0.062517524	0.053868862	0.116113938	0.145082321	0.139538883	0.081841105	0.116405417	0.123502813	0.142352096	0.162492997	0.116159609	0.094693898	0.149602487	0.115703096	0.064239689	0.059694444	0.044345706	0.05365322	0.089483442	0.064324916	0.118351725	0.079093934
Analyte 77	7.06838E-08	7.46738E-08	8.83727E-08	8.99906E-08	6.23533E-08	7.7995E-08	9.22988E-08	7.93554E-08	9.30948E-08	8.34657E-08	7.21626E-08	7.65125E-08	6.81028E-08	8.40814E-08	7.59896E-08	7.6228E-08	8.97565E-08	7.52267E-08	8.23947E-08	8.52899E-08	0.319842788	0.603088874	0.491451487	0.507260413	0.405240829	0.523444445	0.52934383	0.355640336	0.28913998	0.498845274	0.580274576	0.569857478	0.394999726	0.362835875	0.53789272	0.57514945	0.605325852	0.339810199	0.433158025	0.74882361	0.519473886	0.452041033	0.391931933	0.302759467	6.45763E-08	9.54953E-08	6.86929E-08	0.681240787	0.373069128
Analyte 80	7.06838E-08	7.46738E-08	8.83727E-08	8.99906E-08	6.23533E-08	7.7995E-08	9.22988E-08	7.93554E-08	9.30948E-08	8.34657E-08	7.21626E-08	7.65125E-08	6.81028E-08	8.40814E-08	7.59896E-08	7.6228E-08	8.97565E-08	7.52267E-08	8.23947E-08	8.52899E-08	5.90608E-08	9.70291E-08	0.015325781	0.011651283	6.5572E-08	1.28991E-07	9.8407E-08	0.023355698	6.22019E-08	0.016148836	0.036088724	0.021828267	0.007225008	0.022917372	1.21068E-07	0.017076175	0.024097431	0.037385275	0.009620929	1.43044E-07	1.1552E-07	0.006963794	0.008926578	0.013978637	6.45763E-08	9.54953E-08	0.014545897	1.21613E-07	0.00657848
Analyte 82	7.06838E-08	0.058811749	8.83727E-08	8.99906E-08	6.23533E-08	7.7995E-08	9.22988E-08	7.93554E-08	9.30948E-08	8.34657E-08	7.21626E-08	7.65125E-08	6.81028E-08	8.40814E-08	0.059360743	7.6228E-08	8.97565E-08	7.52267E-08	8.23947E-08	8.52899E-08	0.060435863	0.102374024	0.105088264	0.099703074	0.061221892	0.124462057	0.094496288	0.071812487	0.064615639	0.109190905	0.141545399	0.123718942	0.077216708	0.095000547	0.107598655	0.11531462	0.132486908	0.104927839	0.094004601	0.150217656	0.120368538	0.068029319	0.058425874	0.062187902	0.073471224	0.111201751	0.081052604	0.127152378	0.074687516
Analyte 83	0.004671271	0.007919726	0.008495077	0.004578106	0.004667569	0.005221351	0.006992709	0.00649866	0.006612781	0.009734392	0.004138221	0.00449531	0.005054034	0.00586629	0.008388489	0.006647617	0.008063474	0.006295382	0.007078488	0.006762758	0.005079448	0.009456922	0.008494581	0.012421425	0.007847285	0.008136429	0.011713263	0.006744348	0.006112291	0.008915581	0.006680857	0.005827128	0.004829163	0.005636272	0.006903643	0.007191854	0.006464312	0.005155478	0.004997296	0.013247266	0.009511074	6.91621E-08	6.35586E-08	0.003812391	6.45763E-08	9.54953E-08	6.86929E-08	0.013091813	7.6301E-08
Analyte 84	0.009593852	0.015881973	0.014601078	0.01325558	0.008937671	0.007718052	0.014259282	0.01621869	0.009375683	0.011551164	0.006166347	0.006292291	0.006350381	0.010972304	0.007440145	0.009552034	0.011848899	0.008414208	0.009734873	0.010705831	0.051817979	0.090400086	0.091792362	0.098123496	0.063290436	0.114346325	0.000164225	0.066148325	0.046956872	0.096491321	0.106884997	0.000103364	0.069420696	0.131905108	1.21068E-07	0.134874792	0.171718107	0.129279699	0.098725387	7.05611E-05	0.091331426	0.061494895	0.059599547	0.046986389	6.45763E-08	1.07216E-05	0.072410072	5.22877E-05	0.070896007
Analyte 90	0.068469472	0.054246338	0.101653688	0.057797131	0.041513848	0.053582115	0.070507975	0.07898236	0.069498228	0.07227099	0.061404588	0.058677184	0.078443831	8.40814E-08	7.59896E-08	7.6228E-08	0.104868693	0.090489819	8.23947E-08	8.52899E-08	0.026990029	0.045295191	0.049471945	0.049010574	0.029674703	0.056057299	0.04447316	0.029445226	0.019729386	0.050498297	0.053138278	0.061091085	8.4963E-08	0.052303531	0.051670441	0.059703568	0.071607152	0.050322553	0.044981909	0.06712203	0.049001463	0.026788473	0.028189464	0.019144018	6.45763E-08	0.042835567	0.032791016	0.051426022	0.034061962
2-hydroxypyridine	0.738490793	0.675929287	0.959055734	0.581336718	0.419509376	0.525543335	0.670158363	0.844675948	0.690118136	0.818725079	0.505976638	0.565671598	0.779497848	0.688562695	7.59896E-08	0.83144016	0.981428949	0.808119668	0.919269176	0.915727971	0.318923584	0.41787265	0.446988947	0.484319011	0.322245765	0.513457166	0.408880962	0.349469112	0.350023699	0.452327665	0.549833184	0.487749301	0.391460605	0.448503883	0.496476974	0.580090578	0.564319301	0.477961728	0.413482321	0.525402675	0.453185089	0.410939674	0.32869734	0.30044869	0.393891282	0.539352682	0.403104602	0.535049753	0.337091552
Analyte 96	0.020565999	0.014904565	0.025078373	0.017702435	0.011633204	0.013911011	0.019573828	0.016212048	0.017613908	0.019060721	0.013190031	0.014309866	0.017718478	0.017804072	7.59896E-08	0.020898572	0.024471356	0.020526335	0.024704469	0.023887315	0.006768692	0.01152584	0.013097222	0.013083386	0.007026847	0.014747473	0.011299914	0.007707995	0.005999232	0.013160293	0.016530352	0.015473046	0.010285912	0.011861842	0.01390715	0.014719465	0.016554988	0.012383983	0.010466869	0.016563568	0.013402931	0.008351928	0.00770032	0.006906805	0.008573284	0.011784525	0.008292312	0.014283182	0.009327665
Analyte 97	0.027937973	0.028514574	0.036433158	0.029094497	0.019248237	0.023344311	0.031208923	0.032021023	0.030324381	0.029303196	0.024684759	0.026592068	0.029422153	0.019221433	0.053258334	0.034912196	0.041747092	0.033965598	0.034324891	0.038179016	0.0038554	0.005687123	0.006346785	0.005790887	0.004661624	0.006594036	0.00542815	0.004682103	0.004975009	0.005693343	0.008919376	0.006270587	0.006380132	0.006913669	0.006334319	0.008198407	0.008903283	0.007193753	0.006576829	0.007005515	1.1552E-07	0.004433253	0.003840394	5.71502E-08	6.45763E-08	0.006016022	0.004261066	1.21613E-07	0.00442592
Analyte 99	0.0048033	0.004360847	0.006359057	0.002646947	0.002311876	7.7995E-08	9.22988E-08	7.93554E-08	0.004252001	0.003406686	0.003197187	0.002284115	0.004409966	0.002711246	7.59896E-08	0.00636718	0.008025742	7.52267E-08	0.002751912	0.005580494	0.002116149	0.003210778	0.002887485	1.1264E-07	0.0008137	0.002539707	9.8407E-08	0.001624541	6.22019E-08	0.003011883	0.004709869	0.00436586	0.003386705	0.003330966	0.003223879	0.004050958	0.004396277	0.003707762	0.003312558	0.003099234	1.1552E-07	6.91621E-08	0.002709282	0.002168474	6.45763E-08	0.002714005	0.002482071	1.21613E-07	0.00172363
Analyte 100	0.013967782	0.014117126	0.019398004	0.014477687	0.009512248	0.01257026	0.015529277	0.015823677	0.014879907	0.015556714	0.011262213	0.011798813	0.014486044	8.40814E-08	7.59896E-08	0.017062186	0.019763602	0.016094911	0.02035241	0.019944976	5.90608E-08	9.70291E-08	1.11674E-07	1.1264E-07	6.5572E-08	1.28991E-07	9.8407E-08	7.02943E-08	6.22019E-08	1.12393E-07	1.47969E-07	1.31361E-07	8.4963E-08	1.08022E-07	1.21068E-07	1.33051E-07	1.45312E-07	1.07666E-07	9.19905E-08	1.43044E-07	1.1552E-07	6.91621E-08	6.35586E-08	5.71502E-08	6.45763E-08	9.54953E-08	6.86929E-08	1.21613E-07	7.6301E-08
Analyte 101	0.003337405	7.46738E-08	8.83727E-08	0.003964686	0.002483551	0.002972636	0.003954216	7.93554E-08	0.004139382	0.003640224	0.002839214	0.0027825	6.81028E-08	0.003523194	7.59896E-08	7.6228E-08	8.97565E-08	7.52267E-08	8.23947E-08	8.52899E-08	0.002358205	0.003878745	0.0042622	0.004282073	0.002574573	0.005354229	0.003484927	0.002753535	0.002207936	0.004610852	0.005661615	0.005231176	0.003231143	0.003798116	0.004458724	0.005872505	0.005572439	0.004327597	0.003722775	0.005788122	0.004290779	0.002598942	0.002417669	0.002090134	0.002657652	0.003747366	0.002853385	0.004864695	0.00309494
Pyruvic acid	0.005461966	7.46738E-08	0.003272657	0.003443518	0.001344556	0.00128608	0.002753174	0.00724768	0.003763933	0.004690019	0.003615973	0.002917659	0.005491703	0.003842464	7.59896E-08	0.003310881	0.006338027	0.003746715	0.006909014	0.007438903	0.002907849	0.002416373	0.002691916	0.004976894	6.5572E-08	0.004026369	0.002522742	7.02943E-08	6.22019E-08	0.004011695	0.003695365	1.31361E-07	0.002348177	0.005995489	0.004965807	0.005551228	1.45312E-07	0.006611943	0.004027918	1.43044E-07	0.002794189	0.003767953	6.35586E-08	0.004148671	0.003630419	0.003424117	0.00343805	1.21613E-07	0.002742762
Analyte 105	0.117223328	7.46738E-08	0.167297749	0.13725379	0.08676053	0.101123765	0.127058323	0.100838657	0.134651879	0.137149353	0.11660105	0.11043773	0.155173002	0.119244659	7.59896E-08	7.6228E-08	0.164781184	0.168738652	0.159445368	0.164243258	0.033227053	0.068243271	0.068958863	0.071067738	0.049643009	0.089541892	0.070198722	0.046604718	0.03306358	0.065883799	0.069196369	0.120739426	0.046442888	0.089133872	0.117947953	0.089883875	0.124387602	0.085195917	0.073114405	0.102823065	0.058828978	0.048499797	0.05001242	0.028210023	0.055272407	0.113376219	0.071799243	0.07510613	0.059240131
Analyte 108	0.536480715	0.712616869	0.544276131	0.52427184	0.325908432	0.37572985	0.565848837	0.646550441	0.52331099	0.588202386	0.362042142	0.355618684	0.453284432	0.464931118	7.59896E-08	0.524786079	0.544921469	0.509548597	0.56024326	0.556801739	0.151231934	0.244163654	0.27819812	0.289366974	0.130884197	0.325539707	0.246070054	0.143657183	0.109917718	0.279822318	0.371844279	0.337470491	0.23871187	0.266940033	0.299985678	0.336350985	0.367526388	0.257775348	0.239221768	0.353301233	0.304793836	0.174544393	0.15852095	0.147728228	0.16432399	0.221092358	0.174446007	0.323442984	0.193587463
lactic acid	7.06838E-08	0.122495754	0.049003778	0.062425401	0.034821318	0.034007159	0.05629565	0.073720239	0.065574983	0.121987434	0.141714432	0.097385416	0.139453435	0.046059907	0.241503557	0.120058577	0.131018429	0.090953299	0.131356503	0.190532085	0.16797827	0.713956272	1.315818446	0.518869805	0.256160818	0.911027603	0.623582824	0.49885001	0.140607513	1.12393E-07	2.01597813	1.795683429	0.947994828	1.019836673	1.194656321	2.016421987	1.880093084	1.204418592	1.273083929	0.964888973	0.792593025	0.355762703	0.452436238	0.51873096	0.414442976	0.274885378	0.605370058	0.635538441	0.534195166
Analyte 113	7.06838E-08	0.007798632	0.005033489	0.003895143	6.23533E-08	0.002903955	0.004192714	7.93554E-08	0.004611938	0.006303818	0.010121063	0.003996034	0.011842081	0.004386339	0.022597359	0.004527811	8.97565E-08	0.004111903	0.004671477	0.007351927	25.40641897	1.741124951	1.11674E-07	27.64171852	37.82286947	15.53958667	2.516493686	40.108099	46.28770286	2.037829978	1.47969E-07	1.31361E-07	25.93869855	46.35367894	1.21068E-07	1.33051E-07	1.45312E-07	47.35281369	14.15594398	2.358542937	43.08599554	12.62184769	6.869362742	20.75392054	19.61303417	2.08475508	2.207648661	38.52391337	1.847581022
Analyte 116	0.014984494	7.46738E-08	0.016589999	0.015624227	0.012948195	0.017533628	0.019518639	0.014420459	0.025137498	0.020371078	0.014028752	0.014298383	0.023437372	0.019758696	7.59896E-08	0.019531373	0.024921095	7.52267E-08	0.018128345	0.019174868	0.014649295	0.030716803	0.029052439	0.028293354	0.014319947	0.038696652	0.017574082	0.017226958	6.22019E-08	0.02189882	0.053663976	0.025077364	0.025355785	0.028161022	0.017827039	0.025601576	0.032019229	0.018342572	0.022350108	0.025030492	0.034982944	0.01285323	0.011652309	5.71502E-08	0.013321298	0.020053555	0.021033196	0.024325525	0.015999
Analyte 117	7.06838E-08	7.46738E-08	8.83727E-08	8.99906E-08	6.23533E-08	7.7995E-08	9.22988E-08	7.93554E-08	9.30948E-08	8.34657E-08	7.21626E-08	7.65125E-08	6.81028E-08	8.40814E-08	7.59896E-08	7.6228E-08	8.97565E-08	7.52267E-08	8.23947E-08	8.52899E-08	0.009550402	0.017288465	0.015127935	0.014902994	0.012313361	0.017492597	0.015478796	0.011776604	0.010290943	0.016444716	0.020951104	1.31361E-07	0.013301351	0.018578008	0.021191775	0.020338535	0.022807911	0.020070226	0.016240664	1.43044E-07	0.017739442	0.012268839	0.010947841	0.010032466	0.013177341	0.02095422	6.86929E-08	0.021295684	0.011897726
Analyte 118	7.06838E-08	7.46738E-08	8.83727E-08	8.99906E-08	6.23533E-08	7.7995E-08	9.22988E-08	7.93554E-08	9.30948E-08	8.34657E-08	7.21626E-08	7.65125E-08	6.81028E-08	8.40814E-08	7.59896E-08	7.6228E-08	8.97565E-08	0.002588735	8.23947E-08	8.52899E-08	0.008902943	0.007887775	0.009261515	0.012833897	0.005014197	0.013097125	0.007310862	0.007122429	6.22019E-08	0.007428664	0.004947256	0.008216185	0.011749554	0.016097595	0.006419765	0.007726381	0.009343511	0.009341642	0.010329023	0.01142663	0.017563235	0.007606534	0.003612575	0.004743757	0.005267633	0.00717722	0.006107964	0.009963158	0.004542731
Analyte 123	0.05696645	7.46738E-08	0.06872319	0.069410826	0.04050681	0.046164302	0.0647071	0.059680028	0.063120151	0.066067716	0.058562355	0.048473866	0.052253713	0.061259893	7.59896E-08	0.055823644	8.97565E-08	0.059852131	0.068707231	0.075790675	0.042717395	0.070179862	0.084257044	0.078551853	0.050266944	0.094803707	0.067172827	0.042405184	0.040112663	0.080777262	0.104101042	0.103537626	0.060387623	0.082312465	0.087434124	0.106412716	0.113639814	0.080018243	0.070733191	0.104234159	0.073520268	0.038817709	0.043087472	5.71502E-08	0.03955536	0.07038603	0.043271737	0.075582568	0.053394746
glycolic acid	7.06838E-08	7.46738E-08	0.042068935	0.043153156	0.023980651	0.025057669	0.03950159	7.93554E-08	0.045880397	0.057836311	0.033140486	0.029812639	0.041759721	0.031069666	7.59896E-08	0.040715322	0.042594458	0.045198036	0.042889093	0.056097878	0.013829296	0.019877281	0.023854358	0.024545037	0.014571921	0.028687003	0.020357393	0.02227986	0.014965879	0.042833539	0.025276336	0.028278218	0.015267386	0.02099813	0.033026377	0.033496959	0.030344367	0.025302541	0.022740239	0.024237978	0.017433418	0.021944227	0.019871521	0.015631325	0.015951412	0.019932278	0.023327651	0.020524342	0.026899097
Analyte 129	0.002283377	7.46738E-08	0.003245148	0.003360442	0.0022304	0.002108633	0.003551141	0.003643797	0.003919269	0.004177712	7.21626E-08	0.002335987	6.81028E-08	8.40814E-08	7.59896E-08	0.003658566	0.003538785	0.002553785	0.003802936	0.004427421	0.001703564	0.003445656	0.003941528	0.003812281	0.001760648	0.00519418	0.003643306	0.002852066	0.002375397	0.003277544	0.004654061	0.003527039	0.002862203	0.003114909	0.003999611	0.004546283	0.004794881	0.003542635	0.002602268	0.004517411	0.003343401	0.002293961	0.002233875	0.002266716	0.00237563	0.003821826	0.00270054	0.003510723	0.002332224
Analyte 133	0.071605095	7.46738E-08	0.080160941	0.067672507	0.043727496	0.046966288	0.064373952	7.93554E-08	0.061613089	0.05717697	0.051960541	0.046010603	0.053903311	0.054479765	7.59896E-08	0.053945682	0.078481358	0.049502207	0.076934632	0.081445937	0.023122143	0.040075078	0.043544033	0.043213545	0.02471776	0.055974322	0.043762851	0.025431554	0.026919541	0.050721737	0.061508055	0.055045843	0.035286075	0.042495474	0.04504202	0.054180001	0.056387262	0.043265327	0.038156529	0.065819291	0.048180814	0.025006001	0.021234874	0.024567487	0.026445343	0.039591332	0.031852458	0.050658891	0.030380822
2-ketobutyric acid 1	7.06838E-08	7.46738E-08	0.002941471	0.002409627	0.001733057	0.001823287	0.002596652	7.93554E-08	0.002838853	0.00277653	0.00233329	0.002267302	0.002670174	0.000995689	7.59896E-08	0.00255084	0.003291274	0.002139989	8.23947E-08	0.003640293	0.000998232	0.001506864	0.001596944	0.001205501	0.001048524	0.001743351	0.00145019	0.001240415	0.000977233	0.001442087	0.002843428	0.001801565	0.001613471	0.001310628	0.001582022	0.001965642	0.002091086	0.001623828	0.001583541	0.002247398	0.001849178	0.00118357	0.001110532	0.000857054	0.001090219	0.001566571	0.001095676	0.001830828	0.000854292
Analyte 136	7.06838E-08	7.46738E-08	8.83727E-08	8.99906E-08	6.23533E-08	7.7995E-08	9.22988E-08	7.93554E-08	9.30948E-08	8.34657E-08	7.21626E-08	7.65125E-08	6.81028E-08	8.40814E-08	7.59896E-08	7.6228E-08	8.97565E-08	7.52267E-08	8.23947E-08	8.52899E-08	0.006157379	0.009945577	0.01161343	1.1264E-07	0.006653116	0.012253592	9.8407E-08	7.02943E-08	0.009015025	1.12393E-07	0.008983455	1.31361E-07	0.00697995	0.008233483	1.21068E-07	0.010591216	0.012150626	0.009164	0.008533487	1.43044E-07	0.008392902	6.91621E-08	0.01189489	0.008941939	6.45763E-08	9.54953E-08	0.014037128	1.21613E-07	0.010036308
Analyte 138	0.039721191	7.46738E-08	0.045515276	0.039750644	0.024345091	0.026397388	0.035249109	7.93554E-08	0.035307085	0.029932912	0.031846363	0.023753692	0.030796383	0.029200797	7.59896E-08	0.037661268	0.053252867	0.03128195	0.038677421	0.044667148	0.013437097	0.021749285	0.023461187	0.025235686	0.014450213	0.032179702	0.025720827	0.013077949	0.015124455	0.029598105	0.034970522	0.031008649	0.020900297	0.025961507	0.026605526	0.033095987	0.031517788	0.024364748	0.021659664	0.036912945	0.025509881	0.014295373	0.011922988	0.013750543	0.015246224	0.021383649	0.018392559	0.02786794	0.017425426
Analyte 139	7.06838E-08	7.46738E-08	0.012235794	8.99906E-08	6.23533E-08	0.007850551	0.010445024	7.93554E-08	9.30948E-08	8.34657E-08	0.006636555	7.65125E-08	0.008151376	8.40814E-08	7.59896E-08	0.010837121	8.97565E-08	7.52267E-08	0.008716552	0.009255987	0.003154573	0.006384012	0.006825891	0.005436052	0.004872843	0.007122876	0.005991492	0.004339281	0.005416863	0.006287418	0.009689102	0.00951487	0.007854777	0.006378701	0.009082788	0.007991675	0.010834924	0.007050519	0.004768554	0.009628622	0.006383161	0.003471928	0.003188931	0.003386226	0.003266302	0.005741318	0.004861472	0.009688069	0.003757383
Analyte 145	7.06838E-08	7.46738E-08	0.003717861	8.99906E-08	0.001133324	0.002123705	0.002628665	7.93554E-08	0.003480682	0.002636686	0.002040609	0.001841688	0.001223197	0.002024935	7.59896E-08	0.003057329	0.00181866	0.001296485	0.003553402	0.003584389	0.001059568	0.001479731	0.001864175	1.1264E-07	0.000857294	1.28991E-07	0.001212283	7.02943E-08	6.22019E-08	0.002004345	1.47969E-07	0.001766319	8.4963E-08	0.001300168	1.21068E-07	0.001981536	0.001974522	1.07666E-07	0.001351719	1.43044E-07	1.1552E-07	6.91621E-08	0.001133921	0.00093168	0.001031843	0.00158047	0.001303507	1.21613E-07	0.001187369
Analyte 146	0.042839081	7.46738E-08	8.83727E-08	0.039288396	0.025335324	0.028769895	0.03828646	7.93554E-08	0.038772752	0.025949505	0.029012431	0.021900131	0.041621411	0.027735364	7.59896E-08	0.041903785	8.97565E-08	0.046309084	8.23947E-08	8.52899E-08	0.016205681	0.027201043	0.028082058	0.02784466	0.017967546	0.032201356	0.026626408	0.019281262	0.013268676	0.029356499	0.034622392	0.03010341	0.021087471	0.026363007	0.028207521	0.032440516	0.034093435	0.022713317	0.024887464	0.038155949	0.030177451	0.02042583	0.019413992	0.014586932	0.021039173	0.034911869	0.023961584	0.032492859	0.020501252
Analyte 148	7.06838E-08	7.46738E-08	8.83727E-08	0.055772922	0.039252676	0.04771478	0.050247536	7.93554E-08	0.053833462	0.051598873	0.048131351	0.040457754	0.067715277	0.042352323	7.59896E-08	0.068661217	8.97565E-08	0.073428241	8.23947E-08	0.083715005	0.02018151	0.035115716	0.039447849	0.037020882	0.019658184	0.045261456	0.034662117	0.024983321	0.023718263	0.039970579	0.054022045	0.045791362	0.029278659	0.035318261	0.037936436	0.045471485	0.047947817	0.03767683	0.032163009	0.053521772	0.043902655	0.023720648	0.020677569	0.021799318	0.023939824	0.035810894	0.026607813	0.042059049	0.026080258
Analyte 150	7.06838E-08	7.46738E-08	8.83727E-08	8.99906E-08	6.23533E-08	7.7995E-08	9.22988E-08	7.93554E-08	9.30948E-08	8.34657E-08	7.21626E-08	7.65125E-08	6.81028E-08	8.40814E-08	7.59896E-08	7.6228E-08	8.97565E-08	7.52267E-08	8.23947E-08	8.52899E-08	0.00473059	0.011010947	1.11674E-07	0.008422441	0.005575573	0.008679872	9.8407E-08	0.0105269	0.007316267	0.00905369	1.47969E-07	1.31361E-07	8.4963E-08	1.08022E-07	1.21068E-07	1.33051E-07	1.45312E-07	1.07666E-07	9.19905E-08	1.43044E-07	1.1552E-07	0.006891993	6.35586E-08	0.005916999	6.45763E-08	9.54953E-08	0.007163062	0.010688045	0.005964733
alanine 1	7.06838E-08	7.46738E-08	0.719724354	0.403088852	0.128320409	0.19217202	0.244657079	7.93554E-08	0.608880537	0.189500763	0.153896549	0.135344485	0.316945291	0.277797821	0.248767962	0.108016151	0.45563077	0.42336997	8.23947E-08	8.52899E-08	0.375164504	0.424833012	0.242758909	0.324638779	0.294043176	0.222706151	0.168631482	0.215863674	0.392616908	0.299514012	0.293508528	0.244689394	0.253572484	0.381882526	0.284351693	0.467661572	0.257796873	0.384370552	0.450855294	0.288357165	0.355812912	0.362539758	0.403127164	0.485679833	6.45763E-08	9.54953E-08	0.24850852	0.337017824	0.255549634
hydroxylamine	7.06838E-08	7.46738E-08	8.83727E-08	8.99906E-08	6.23533E-08	7.7995E-08	9.22988E-08	7.93554E-08	9.30948E-08	8.34657E-08	7.21626E-08	0.003257673	6.81028E-08	0.002059702	7.59896E-08	7.6228E-08	8.97565E-08	7.52267E-08	8.23947E-08	8.52899E-08	5.90608E-08	0.00397925	0.004073247	0.004096009	0.002298691	0.004424903	0.004068057	0.002110568	0.00239351	0.003428664	0.005238695	0.004848444	0.003187351	0.004318301	0.005097571	0.006021988	0.005904803	0.003880372	0.003896601	1.43044E-07	0.003563027	6.91621E-08	6.35586E-08	5.71502E-08	0.001687991	0.002795016	0.002249064	0.003857962	7.6301E-08
Analyte 156	7.06838E-08	7.46738E-08	8.83727E-08	0.037455076	0.02762682	0.033971708	0.036570423	7.93554E-08	0.037544211	0.039453768	7.21626E-08	7.65125E-08	6.81028E-08	8.40814E-08	7.59896E-08	0.054543878	8.97565E-08	7.52267E-08	8.23947E-08	0.06478046	0.010260676	0.018201031	0.018279554	0.017649206	0.010227476	0.021668818	0.017335801	0.012553782	0.012768015	0.019809336	0.025833476	0.021580739	0.013427939	0.016814873	0.01849249	0.021689287	0.023751514	0.017272989	0.015730014	0.026754854	0.02232957	0.011581035	0.009831773	0.011574927	0.012302034	0.018275347	0.013475885	0.021405074	0.013123164
Analyte 159	7.06838E-08	7.46738E-08	0.00771682	0.004639596	6.23533E-08	0.005074126	9.22988E-08	7.93554E-08	0.003852315	8.34657E-08	0.003713959	7.65125E-08	6.81028E-08	8.40814E-08	7.59896E-08	7.6228E-08	8.97565E-08	7.52267E-08	8.23947E-08	8.52899E-08	0.00222214	0.002315185	0.002685305	0.002363104	0.00207138	0.002360784	0.002203486	0.002258733	0.002078131	0.004002286	1.47969E-07	0.00466831	0.002598617	0.00245787	0.003133504	0.00334836	1.45312E-07	0.002066076	0.002067728	1.43044E-07	1.1552E-07	0.002365494	0.002140845	0.001831421	0.002366311	0.003333262	0.002227945	0.002561695	0.001470074
Analyte 161	7.06838E-08	7.46738E-08	8.83727E-08	0.088602985	0.057704188	0.075321169	0.089426445	7.93554E-08	0.078183249	0.115385062	0.080552989	0.068151896	6.81028E-08	0.068644779	7.59896E-08	7.6228E-08	8.97565E-08	7.52267E-08	8.23947E-08	0.140950918	0.030931097	0.0540512	0.059254639	0.054015773	0.029498661	0.067357645	0.05414434	0.035868329	0.034643267	0.061665551	0.082387494	0.068806648	0.041709433	0.049405021	0.058139988	0.065957179	0.073295643	0.054128454	0.048637505	0.08258864	0.065114847	0.036215921	0.031606698	0.033761925	0.036482147	0.055154872	0.040207653	0.064251132	0.039629536
Analyte 163	7.06838E-08	7.46738E-08	8.83727E-08	0.34883519	0.200044918	0.223793221	0.365233479	7.93554E-08	0.285241982	0.391452269	0.211339738	0.195114552	6.81028E-08	0.154668089	7.59896E-08	7.6228E-08	8.97565E-08	7.52267E-08	8.23947E-08	8.52899E-08	0.110838693	0.179621755	0.22316143	0.179437674	0.111957243	0.231705048	0.173823126	0.127319843	0.12558959	0.196581163	0.271767463	0.236296559	0.147148229	0.175935852	0.209563709	0.228371848	0.274191098	0.196632427	0.161778168	0.246773149	0.210064797	0.144322886	0.121260172	0.124756913	0.130827602	0.174649338	0.143877251	0.258657463	0.151380082
Analyte 165	0.123141759	7.46738E-08	0.146028946	0.0955327	0.060226498	0.06397027	0.113565952	0.130391774	0.083316663	0.10491572	0.070458941	0.066943416	0.107213835	0.062825955	7.59896E-08	0.126003459	0.149797333	0.117685942	0.134835974	0.130372608	0.02467339	0.041836259	0.045108847	0.043156379	0.023436622	0.051613585	0.042412443	0.027463375	0.027569186	0.048379805	0.063118604	0.053629976	0.033164426	0.039373807	0.045939962	0.052157225	0.058036486	0.042377237	0.038726024	0.064868024	0.050661493	0.028740918	0.024896043	0.025432824	0.028071361	0.043746058	0.032218111	0.048985599	0.031249557
Analyte 167	7.06838E-08	7.46738E-08	8.83727E-08	8.99906E-08	6.23533E-08	7.7995E-08	9.22988E-08	7.93554E-08	9.30948E-08	8.34657E-08	7.21626E-08	7.65125E-08	6.81028E-08	8.40814E-08	7.59896E-08	7.6228E-08	8.97565E-08	7.52267E-08	8.23947E-08	8.52899E-08	0.000658256	0.001647169	0.001568932	0.001513095	0.001182639	0.002042832	0.002117517	7.02943E-08	0.001246178	0.00274739	0.00253431	0.002488196	0.001818611	0.002122923	1.21068E-07	0.001929938	0.002779391	0.002129378	0.001626326	0.002344768	0.002139504	0.001816188	0.001226486	0.001334992	6.45763E-08	9.54953E-08	6.86929E-08	0.002271368	7.6301E-08
2-hydroxybutanoic acid	7.06838E-08	0.004348261	8.83727E-08	8.99906E-08	6.23533E-08	7.7995E-08	9.22988E-08	0.004783783	9.30948E-08	0.003468763	7.21626E-08	7.65125E-08	0.004074813	8.40814E-08	7.59896E-08	0.004790293	8.97565E-08	0.00430368	8.23947E-08	0.005487861	5.90608E-08	9.70291E-08	0.001508984	1.1264E-07	6.5572E-08	1.28991E-07	9.8407E-08	7.02943E-08	6.22019E-08	0.004432858	0.002302082	1.31361E-07	8.4963E-08	0.001604057	1.21068E-07	0.002730546	0.003281148	0.002842064	0.002134976	1.43044E-07	1.1552E-07	0.001944407	0.002160752	0.002592311	0.002144277	0.001121871	0.001661536	0.002079203	0.001098687
Lactamide 2	0.014975408	0.013112359	0.018571871	0.012637753	0.009067361	0.005268698	0.014458552	0.016793412	0.012565279	0.010837278	0.00732237	0.00693748	0.014922413	0.007355386	0.016508248	0.01613741	0.019555499	0.015817598	8.23947E-08	0.01788301	0.004244573	0.007144476	0.008381291	0.007236717	0.004813265	0.008630902	0.006571849	0.004328254	0.003990779	0.008032663	0.012066802	0.010649329	0.006985152	0.007944224	0.009930488	0.010376831	0.011723308	0.00836249	0.006830115	0.009828692	0.008199747	0.003845261	0.003687096	0.004028264	0.004279265	0.006434131	0.004539134	0.008333527	0.004765469
Analyte 177	0.046354652	0.048122985	0.057021468	0.044399821	0.029889648	0.020892493	0.04841011	0.053159646	0.042555906	0.047724647	0.021371132	0.019622885	0.041447901	0.022221837	0.048198932	0.049204246	0.056025133	0.046325013	0.056799845	0.054078677	0.007183975	0.012057398	0.013581782	0.013936271	0.007987367	0.016398793	0.012775926	0.00841075	0.007530669	0.01413646	0.01838488	0.017147619	0.010578808	0.013093928	0.01443236	0.017414676	0.018465051	0.013033734	0.012213365	0.018404824	0.013780046	0.008351871	0.008050399	0.006287849	0.007663911	0.011673109	0.008817316	0.014962797	0.010167235
sarcosine	0.005462255	0.001600087	0.001511439	0.004910165	0.00145084	7.7995E-08	0.002269718	0.002281811	9.30948E-08	0.001652085	0.000108983	3.76376E-05	0.0019523	0.001113947	7.59896E-08	0.001056699	0.000324065	4.36125E-05	0.004167105	0.000819133	0.001810476	0.004410442	0.004339981	0.003681056	0.004438096	0.010485642	0.003658108	0.002848266	6.22019E-08	0.006355724	0.005863377	0.003554929	0.005508276	1.08022E-07	0.005144141	0.002841225	0.00461787	1.07666E-07	0.010351582	0.004420187	1.1552E-07	0.006995066	6.35586E-08	5.71502E-08	6.45763E-08	0.000437641	0.005300864	1.21613E-07	0.002209633
Analyte 182	7.06838E-08	1.975626856	3.124247942	2.221047327	1.506380307	2.194393253	2.304405272	2.720438117	2.145309835	2.809905368	2.754074616	2.414366023	6.81028E-08	2.258907476	7.59896E-08	7.6228E-08	8.97565E-08	7.52267E-08	8.23947E-08	8.52899E-08	1.531692983	2.766090742	3.02316803	2.532479079	1.766746125	2.962477429	2.260254367	1.475044749	1.614531639	2.561882397	4.249367462	3.559989411	2.653367592	2.696493139	2.915071112	3.975634897	3.686312819	2.686718699	2.512205851	3.495714139	2.940651422	1.223426648	1.267052788	1.754425811	1.928246144	3.011350207	1.810181464	3.043416202	1.275318664
Analyte 183	0.017249825	0.016880167	0.020177036	0.016082001	0.012462548	0.013195039	0.016707908	0.017055103	0.016837334	0.016477039	0.006748597	0.008814294	0.016629973	0.009258343	0.017872511	0.019483692	0.021417946	0.01720684	0.02074676	0.019490816	0.006243101	0.011245581	0.013168802	0.01295976	0.007858929	0.015859429	0.01163392	0.007491722	0.006349523	0.012687442	0.017585837	0.015664704	0.009579625	0.012933807	0.014238386	0.01629891	0.018840708	0.012578997	0.011117465	0.017174695	0.01338573	0.007938031	0.007554231	0.00631233	0.007226674	0.011284338	0.008217623	0.013625048	0.009151753
3-Hydroxypropionic acid 1	7.06838E-08	0.004053963	0.00373499	0.002702024	0.001543158	0.001884351	0.002540067	0.004625894	0.002870139	0.004493887	0.001267337	0.001213528	0.002897856	0.001103891	0.002991996	0.004212604	0.004089744	7.52267E-08	0.003867952	0.003789543	5.90608E-08	0.001579362	0.002136015	0.001748566	0.001444553	1.28991E-07	9.8407E-08	0.001742906	0.001173927	1.12393E-07	1.47969E-07	0.001830631	0.001107753	1.08022E-07	0.002022673	0.002891329	1.45312E-07	0.001884743	9.19905E-08	1.43044E-07	1.1552E-07	0.001623328	0.001474796	0.001108968	6.45763E-08	0.001071579	0.001808267	1.21613E-07	7.6301E-08
3-Hydroxypyridine	7.06838E-08	7.46738E-08	0.045461185	0.027922785	0.000164839	0.022145464	5.9853E-05	0.044424152	0.034017791	0.044582815	0.021235325	0.017144979	6.81028E-08	0.016750784	7.59896E-08	0.03383793	0.040000624	0.033537817	8.23947E-08	0.042782768	0.013442165	0.01504851	0.013304751	0.01610228	0.013761864	0.000173193	0.014999208	0.02017025	0.019010205	0.017779502	0.016256894	0.00034212	0.015186965	0.012702732	0.019404003	0.017279593	0.0001474	0.002533216	0.015374705	0.000241336	0.000325565	0.021446585	0.016504997	0.017758479	0.026467378	0.02876406	0.020705335	0.021433454	0.014580671
Analyte 188	7.06838E-08	0.019568392	0.026237681	0.019132542	0.013911388	0.015445546	0.019627975	7.93554E-08	0.02058149	8.34657E-08	0.017210625	0.012666608	6.81028E-08	0.012768233	0.02133931	7.6228E-08	8.97565E-08	7.52267E-08	8.23947E-08	8.52899E-08	0.010373323	0.01688274	0.022590112	0.018414169	0.0114207	0.020685013	0.016539106	0.010863341	0.011542328	0.016987957	0.025157602	0.025434971	0.016530239	0.01745949	0.021972085	0.026507741	0.026638191	0.019198557	0.016276383	0.027201526	0.020473146	0.009093568	0.009721694	0.011816291	0.013162156	0.018693643	0.012136215	0.023155046	0.010267
Analyte 190	0.001297102	0.000261475	0.00136955	0.001227606	0.000984353	0.001148173	0.001352232	0.001064471	0.001253011	0.001240496	0.000937872	0.000795309	0.000962979	0.000833234	0.000983699	7.6228E-08	8.97565E-08	7.52267E-08	0.001193685	0.00170985	0.000328694	0.001013737	0.00136089	1.1264E-07	0.000443309	1.28991E-07	0.000919036	0.000709442	6.22019E-08	0.001200838	0.001873056	0.00127887	8.4963E-08	0.000948949	0.000971581	0.000962946	0.00092177	1.07666E-07	9.19905E-08	0.001354136	0.000937884	0.000423157	0.000585997	5.71502E-08	0.000475713	9.54953E-08	6.86929E-08	0.001024853	0.00071213
3-hydroxybutyric acid	7.06838E-08	0.006919075	0.005846572	0.003872632	0.009678858	7.7995E-08	9.22988E-08	7.93554E-08	0.005622616	0.011170301	0.010370629	7.65125E-08	6.81028E-08	8.40814E-08	0.012823576	0.005059956	0.007320099	0.005914954	0.008555142	8.52899E-08	5.90608E-08	9.70291E-08	0.004930137	1.1264E-07	0.003738647	1.28991E-07	9.8407E-08	0.004911495	0.00923144	0.013657525	0.006703063	0.006105289	8.4963E-08	0.005764049	0.003816897	0.007581276	0.007465638	0.008570206	9.19905E-08	1.43044E-07	1.1552E-07	6.91621E-08	6.35586E-08	5.71502E-08	6.45763E-08	9.54953E-08	6.86929E-08	1.21613E-07	0.003611298
glutaraldehyde 1	0.046272147	0.16283743	0.212326833	0.06396699	0.076892113	0.113615689	0.089650287	0.168240766	0.246982029	0.117652297	7.21626E-08	0.200362552	6.81028E-08	0.173151018	7.59896E-08	7.6228E-08	0.223959923	0.213089284	8.23947E-08	8.52899E-08	0.025552563	0.015821541	0.029282302	0.026930335	0.011286045	0.01161172	0.012652787	0.008552997	6.22019E-08	0.031112641	0.035601048	0.016541038	0.006825358	0.033719022	0.017656262	0.036569557	0.0223573	0.018250628	0.062873148	0.016756979	0.025631801	0.02723679	0.019963135	0.013530513	0.013913176	0.012679004	0.011063025	0.020922601	0.02014311
sulfuric acid	7.06838E-08	0.005407807	0.001535829	0.001113899	0.000569919	0.000148156	0.000244821	0.000828987	0.003542939	0.001128067	0.001551657	0.001107984	0.002245823	0.001258848	0.002202028	0.007862755	0.001976986	0.001399831	8.23947E-08	0.008485332	0.001223886	0.000994463	1.11674E-07	0.00270521	0.001165047	1.28991E-07	9.8407E-08	0.000520632	6.22019E-08	1.12393E-07	1.47969E-07	0.001699785	0.001374348	1.08022E-07	1.21068E-07	1.33051E-07	0.007817145	0.01088994	0.003715285	0.001312001	1.1552E-07	0.003539803	0.005448831	5.71502E-08	0.005532298	0.001532387	0.002189808	0.002272936	0.002761557
Analyte 204	7.06838E-08	7.46738E-08	0.184494282	0.079290831	0.109633748	0.090298342	0.085354369	7.93554E-08	0.246524828	0.187003549	0.059145998	0.062752761	0.114832688	0.064501374	7.59896E-08	0.103312487	0.080151235	0.094267047	0.217522118	0.217447726	0.077679546	0.051627067	0.030811505	0.114072124	0.050421915	0.064279335	0.053471881	0.130985751	0.079688194	0.032471191	0.042690408	0.047321649	0.051881435	0.090827153	0.051855323	0.046314865	0.04837981	0.15692251	0.05403162	0.045671366	0.076919854	0.054705728	0.135765193	0.083481492	0.099306597	0.088066494	0.052728234	0.105562191	0.039569488
Analyte 205	7.06838E-08	0.011477801	8.83727E-08	0.006879704	0.005562699	0.006029657	0.008100577	7.93554E-08	9.30948E-08	0.009456389	0.007485379	0.008345638	6.81028E-08	0.007724491	0.005645059	0.005314598	8.97565E-08	0.009193075	8.23947E-08	8.52899E-08	0.00292154	0.00577693	0.005904949	0.002355713	6.5572E-08	1.28991E-07	0.002582628	0.002089128	0.003104406	0.004267762	0.006664466	1.31361E-07	0.004480935	1.08022E-07	1.21068E-07	0.005652966	1.45312E-07	0.00525184	0.006332342	1.43044E-07	0.004307293	0.003493117	0.002681492	0.007034744	0.005985897	0.004788399	0.003715431	0.003556673	0.003218675
Analyte 207	7.06838E-08	7.46738E-08	8.83727E-08	8.99906E-08	6.23533E-08	0.001143135	9.22988E-08	7.93554E-08	9.30948E-08	8.34657E-08	7.21626E-08	0.001849051	6.81028E-08	8.40814E-08	7.59896E-08	0.002208996	8.97565E-08	7.52267E-08	8.23947E-08	8.52899E-08	0.001609471	0.002012331	0.002212311	0.00237302	0.00124512	0.002213084	0.002392663	0.001937588	0.001312542	0.002214814	0.00244056	0.002047364	0.001484908	0.002680349	0.00253773	0.002751132	0.003109554	0.001910118	0.001858429	0.003096328	0.002636072	0.001672535	0.001381914	0.001290445	0.001450065	0.001563605	6.86929E-08	0.002614881	0.001745262
Analyte 208	0.008752978	0.006056975	0.004889375	8.99906E-08	0.003772785	7.7995E-08	0.004114216	7.93554E-08	9.30948E-08	8.34657E-08	0.004560378	0.003727112	0.007236937	8.40814E-08	0.009003334	0.008598972	0.01309995	7.52267E-08	0.014609146	0.013114441	0.003287663	9.70291E-08	0.004829719	0.00436769	0.00272574	1.28991E-07	9.8407E-08	0.005838444	0.004032593	1.12393E-07	0.013029335	0.009972769	0.006922499	0.012918756	0.015018031	0.007336792	0.006904774	0.011584157	0.004888425	0.003721285	1.1552E-07	0.00727488	0.006697194	0.010283436	6.45763E-08	9.54953E-08	0.007309889	0.007141179	7.6301E-08
N-Methyl-DL-alanine	0.008387189	7.46738E-08	8.83727E-08	8.99906E-08	0.018689374	0.022219119	0.015852592	7.93554E-08	9.30948E-08	0.017333504	0.011192991	0.012706792	0.013602538	0.008913184	0.013838012	0.009955884	0.014139689	0.017847106	8.23947E-08	8.52899E-08	0.00911626	0.020314791	0.00545858	0.020344285	0.005817451	0.006867937	0.007997658	0.007647928	0.009141798	0.006385038	0.010185056	0.008777627	0.006988632	0.014846524	0.013419702	0.017823649	0.014780884	0.029389798	0.017025551	0.005257273	0.008868565	0.005614513	0.009749932	0.012741954	6.45763E-08	0.010897745	0.010262305	0.007359979	0.004845825
Analyte 210	0.16435078	0.167705884	0.221654804	0.146610628	0.139462874	0.157472344	0.206406847	0.192691297	0.202661078	0.190675873	0.143013089	0.116225797	0.153724187	0.106021346	0.149538889	0.180617872	0.182920281	0.173557388	0.200853746	0.199731267	0.015235681	0.024458879	0.032627751	0.033516044	0.014644293	0.044445138	0.029006721	0.02341469	0.01526729	0.030028008	0.037548546	0.03299439	0.019160054	0.029658323	0.031591886	0.035796719	0.043649124	0.031599274	0.023279734	0.040299427	0.033488243	0.023881778	0.019221003	0.015975419	0.016561961	0.023571624	0.020190182	0.031246079	0.026298747
Analyte 215	0.149116432	0.104188968	0.168326472	0.121832024	0.078808007	0.108941147	0.094390665	0.135343194	0.128564853	0.096950083	0.187457894	0.136810839	6.81028E-08	0.097133436	7.59896E-08	0.18988588	0.250107822	0.154749658	8.23947E-08	0.155396364	0.10171338	0.100168364	0.084135073	0.085012899	0.101659058	1.28991E-07	0.088307018	0.106479362	0.093714744	1.12393E-07	0.173550316	0.172468862	0.264176443	0.232989655	0.203961112	0.134613773	0.20958741	0.212622583	0.151692696	0.107997467	0.089889868	0.061245409	0.078375989	0.098313704	0.093145275	0.114824346	0.086214414	0.086622912	0.043364913
Analyte 216	7.06838E-08	0.02110438	0.032762969	8.99906E-08	0.02030128	0.028383125	0.03170492	0.027769344	0.024584682	8.34657E-08	7.21626E-08	7.65125E-08	0.023062007	0.012824607	0.023370539	0.031453243	0.043126391	0.029978834	8.23947E-08	0.02939138	0.007443852	0.013942838	0.013875697	0.011849216	0.010206177	0.016337359	0.011940736	0.010237157	0.01152955	0.013376478	0.020676896	0.020872201	0.015557758	0.01648083	0.01984296	0.018127559	0.024426312	0.018561932	0.01196292	0.019328337	0.012827569	0.008913041	0.006202268	0.009859475	0.010293546	0.014306227	0.011445369	0.019858762	0.007173086
Analyte 217	7.06838E-08	7.46738E-08	2.99473E-05	2.26008E-05	1.84576E-06	5.23092E-05	0.000139685	7.93554E-08	3.59863E-05	2.87703E-05	2.80088E-05	7.65125E-08	0.000168445	8.40814E-08	0.000152163	7.6228E-08	5.39062E-07	7.52267E-08	8.23947E-08	8.52899E-08	5.90608E-08	0.001537847	0.000779673	0.001408951	0.000856124	1.28991E-07	0.001406005	7.02943E-08	0.000636766	1.12393E-07	1.47969E-07	0.001683021	8.4963E-08	1.08022E-07	0.001406419	1.33051E-07	0.001458351	1.07666E-07	9.19905E-08	0.00140594	0.000601624	0.001920995	0.001026486	5.71502E-08	0.001228993	0.000957823	0.000707278	0.001216233	7.6301E-08
Analyte 219	0.013403489	0.011990137	0.016526492	0.012824125	0.009367481	0.011155352	0.014533014	0.014141996	0.014675584	0.013305943	0.011634438	0.009608858	0.012117974	0.008206951	0.012467443	0.015139565	0.015426658	0.013489215	0.016551408	0.016507597	0.001721218	0.003379506	0.004119571	0.003477242	0.001816372	0.004610438	0.003477583	0.002172869	0.001851096	0.003858242	0.005966402	0.004319416	0.002343633	0.003829117	0.003243972	0.004259023	0.005173787	0.003725866	0.002738176	0.004861294	0.004490738	0.002467696	0.002260831	0.00179122	0.002202137	0.003227174	0.002502072	0.003544817	0.002668578
Analyte 222	0.033481917	0.100802845	0.062115371	8.99906E-08	0.030284576	0.026666561	0.038159958	0.092234997	0.118608885	0.072811946	0.074292168	0.071210646	0.08303874	0.084374699	0.068360686	0.084698105	0.126434832	0.089922173	0.128127362	0.12523974	5.90608E-08	0.016912114	0.024599969	1.1264E-07	0.021418821	0.012044264	9.8407E-08	0.0199032	6.22019E-08	0.031747118	1.47969E-07	1.31361E-07	8.4963E-08	1.08022E-07	1.21068E-07	0.08255034	0.031823925	0.011244397	0.103602507	1.43044E-07	0.022311859	0.041532012	0.047843519	0.017466947	0.025532277	0.030705021	0.024286264	1.21613E-07	0.032423659
Analyte 223	0.008044989	0.008820424	0.008737527	8.99906E-08	6.23533E-08	0.004914023	0.006619914	0.006686438	0.008870685	0.011548645	0.006328493	0.003731757	0.005876515	0.003097438	0.008484753	0.006965789	8.97565E-08	0.006149998	8.23947E-08	0.010266218	5.90608E-08	9.70291E-08	1.11674E-07	0.004254599	6.5572E-08	1.28991E-07	0.004253616	7.02943E-08	6.22019E-08	1.12393E-07	1.47969E-07	0.00394284	8.4963E-08	1.08022E-07	0.004526821	1.33051E-07	1.45312E-07	1.07666E-07	9.19905E-08	0.005497308	0.00295325	6.91621E-08	6.35586E-08	5.71502E-08	6.45763E-08	0.004689376	6.86929E-08	0.004396937	7.6301E-08
Analyte 225	7.06838E-08	7.46738E-08	8.83727E-08	8.99906E-08	6.23533E-08	7.7995E-08	9.22988E-08	7.93554E-08	9.30948E-08	8.34657E-08	7.21626E-08	7.65125E-08	6.81028E-08	8.40814E-08	7.59896E-08	7.6228E-08	8.97565E-08	7.52267E-08	8.23947E-08	8.52899E-08	0.005111346	9.70291E-08	0.003313664	0.006208993	0.006887386	0.003189753	9.8407E-08	0.003026743	0.006065164	0.007640855	1.47969E-07	0.005077719	0.003885794	0.014006725	0.005679548	0.009083674	0.004616147	0.007958467	0.00563882	1.43044E-07	0.003171254	0.006483827	0.009857849	0.003371468	0.001909204	0.002115432	6.86929E-08	0.003763649	0.008086991
Analyte 227	0.003868454	0.004224661	0.003106882	0.003121351	0.003074732	0.00231298	0.004511553	0.005070769	0.004475842	0.005287916	7.21626E-08	0.002662723	0.003032645	0.003244881	0.003257532	0.003671214	0.005034385	0.004546069	8.23947E-08	0.005104535	0.001388508	9.70291E-08	1.11674E-07	1.1264E-07	6.5572E-08	1.28991E-07	9.8407E-08	7.02943E-08	6.22019E-08	1.12393E-07	1.47969E-07	1.31361E-07	8.4963E-08	1.08022E-07	1.21068E-07	1.33051E-07	1.45312E-07	1.07666E-07	0.002892226	1.43044E-07	1.1552E-07	0.001827831	0.002934022	0.002262884	6.45763E-08	9.54953E-08	6.86929E-08	0.00404727	7.6301E-08
Analyte 229	7.06838E-08	0.017027104	0.020505095	0.01498438	0.010445821	0.011158113	0.013786458	0.015559096	0.016821909	0.01758554	0.019728108	0.014705365	0.026679419	0.010144066	0.017274224	0.015364258	0.020971762	0.017298358	0.019175231	0.018535643	0.00494818	9.70291E-08	0.002944818	0.006106403	0.003122001	0.000843179	0.002214101	0.008567729	0.010574067	0.00320845	0.000741875	0.002041342	0.008258663	0.007207399	0.000909751	1.33051E-07	0.000793014	0.002482865	0.001616813	0.000517224	0.009898814	0.006514619	0.004267914	0.007573253	0.005101469	0.009915469	0.004673903	0.00821057	7.6301E-08
Analyte 231	0.004897275	0.010672088	0.011277409	0.007478172	0.006921466	0.008671027	0.011833082	0.007126857	0.010509242	0.009444001	0.007017933	0.007266313	0.008419564	0.00354359	0.006398883	0.011138349	0.011945346	0.009307652	0.005323031	0.00724395	0.002982601	0.006070931	0.006336972	0.008558747	0.002908507	0.010763617	0.008403368	0.005587676	0.003572696	0.005840877	0.006866406	0.005808997	0.003705144	0.00323074	0.005452172	0.006381557	0.007750393	1.07666E-07	0.003187731	0.009551391	0.008826556	0.007345043	0.005200259	0.004697855	0.004909335	0.006999409	0.006818075	0.007735383	0.007714964
Analyte 232	0.031093095	0.027320118	0.03520993	0.038275855	0.022735238	0.024561562	0.032764343	0.029399243	0.033309573	0.034253415	0.024087761	0.01858378	0.028356772	0.014816701	0.025285909	0.031815339	0.030953352	0.025141308	0.042088553	0.036938398	0.009793447	0.01642122	0.018122489	0.019240579	0.009711063	0.023238205	0.017974958	0.014007742	0.010850555	0.016505692	0.020921364	0.018111745	0.013327175	0.015387654	0.018772851	0.021678238	0.023146766	0.016912594	0.013024837	0.022493794	0.018040837	0.01236834	0.011246454	0.010351181	0.011001333	0.01644144	0.013648791	0.020083691	0.012670489
malonic acid 1	7.06838E-08	0.022920934	0.019199159	8.99906E-08	0.007042382	0.012113615	0.027044763	7.93554E-08	0.019263112	0.024173619	0.010874758	0.007298555	6.81028E-08	8.40814E-08	7.59896E-08	0.014217284	8.97565E-08	0.009200218	8.23947E-08	0.019617861	0.009070018	0.008831955	0.011392958	0.01025309	0.006100501	0.016330822	0.012908425	0.013117137	0.011520935	0.019125871	0.012219424	0.013171642	0.007966354	0.009348074	0.016442618	0.014010313	0.015965611	0.016352186	0.010221894	0.016143632	0.010196409	0.017550547	0.011608658	5.71502E-08	6.45763E-08	0.018810805	0.01114641	0.022687746	0.013521557
Analyte 236	7.06838E-08	0.008728945	0.01626308	8.99906E-08	0.00985821	0.017013171	0.015156359	0.012313456	0.012633364	0.013847728	0.016537135	0.011154483	0.01203079	0.005769906	0.01531808	0.018285465	0.030025459	0.018007475	0.013592976	0.015517056	5.90608E-08	0.001570585	0.001468926	1.1264E-07	0.001745548	0.00121802	0.000952578	7.02943E-08	0.001490237	0.002742941	1.47969E-07	0.002259763	0.002014363	0.002485855	0.002812039	0.001708819	0.002388197	1.07666E-07	0.001560234	0.001721744	1.1552E-07	6.91621E-08	0.000764437	5.71502E-08	0.001360563	0.002131119	0.000879263	0.001679977	7.6301E-08
Analyte 238	0.013321649	0.012650719	0.017329083	0.015256346	0.009904071	0.011925001	0.015043492	0.013546856	0.013262801	0.012972192	0.010684674	0.01006316	0.01128465	0.008011441	0.013409349	0.014895972	0.016652592	0.011604472	0.015890457	0.014904846	0.003259702	0.006036246	0.005903114	1.1264E-07	0.003638534	0.008703259	0.006302114	0.004275565	0.00417427	1.12393E-07	0.008532776	0.007996137	0.004664048	0.005390367	0.007717931	0.007865408	0.008434156	0.006218844	0.005422804	0.00851312	0.007646896	0.004395825	0.003783211	0.003759423	0.004386627	0.006600212	0.004465603	0.007907577	0.004506135
Analyte 239	0.042065936	0.039412369	0.051372766	0.045151716	0.029324722	0.036440404	0.045864087	0.044584417	0.049515498	0.044686712	0.04294667	0.030964568	0.041718033	0.02975879	0.045016474	0.055074471	0.049553837	0.044280599	0.060050497	0.061666288	0.005049447	0.008932714	0.009644518	0.010063266	0.006209286	0.013140689	0.009858077	0.007329911	0.004511981	0.009929121	0.010815425	0.015192032	0.006387255	0.012236725	0.014951131	0.013318504	0.017177214	0.012183449	0.010033462	0.013507857	0.009803605	0.007116531	0.00629519	0.004858002	0.006605889	0.010307176	0.007878124	0.011080376	0.008012765
Analyte 240	0.002998966	0.00302938	0.003282804	0.004084976	0.001731259	0.002643855	0.002664941	0.00309313	0.003009223	0.003050734	0.002952421	0.001736875	0.00255899	0.00175271	0.003127216	0.003661341	0.003521772	0.002457126	0.00401265	0.004159789	0.001130792	9.70291E-08	0.001910665	0.001671844	6.5572E-08	1.28991E-07	9.8407E-08	0.000447374	0.00103521	0.003637734	0.003581545	0.001358518	0.000968597	0.001290181	0.002031528	0.004567554	0.0015383	0.00286484	0.001815896	0.001356305	1.1552E-07	0.002495993	0.001726878	0.00219567	0.000808227	9.54953E-08	0.000244095	1.21613E-07	0.002190994
cycloleucine 2	0.198325783	0.215879146	0.264408935	0.229196577	0.16044438	0.1966846	0.241639961	0.2235206	0.22912609	0.226874461	0.193397621	0.17404797	0.174203139	0.164180755	0.203433709	0.215161661	0.247449437	0.194989365	0.245850222	0.25186134	0.053852678	0.085552753	0.09499328	0.09314909	0.049993241	0.098535177	0.091236573	0.05764639	0.054582324	0.094227481	0.122615364	0.098171355	0.070664042	0.076072553	0.095039053	0.102728086	0.110119027	0.082766304	0.07622013	0.132192531	0.105172656	0.062177512	0.048521374	0.047448013	0.056668077	0.076456906	0.056612481	0.098469406	0.055542905
Analyte 244	0.036968312	0.035458474	0.043928397	0.042327446	0.031601836	0.031428499	0.041863333	0.038797116	0.046930493	0.042633772	0.03542574	0.026675007	0.035732434	0.03582384	0.031414937	0.039741943	0.037622188	0.0354607	0.051355216	0.048112722	0.013351383	0.020368401	0.023566056	0.025107002	0.012946794	0.030337346	0.021937588	0.017542135	0.012233221	0.02445285	0.026539844	0.024539174	0.016847434	0.021528855	0.023778133	0.027107179	0.030371635	0.023732925	0.01909304	0.029462525	0.022525519	0.015568871	0.014257722	0.010321436	0.01485135	0.022431174	0.015055256	0.025086484	0.016242835
alpha-ketoisocaproic acid 1	0.000233841	0.002423734	0.003163863	0.000950788	6.23533E-08	0.000197059	0.000365039	0.003313583	0.000789836	0.001705102	0.003410548	0.001918602	0.004075586	0.00176949	0.00319315	0.001686968	0.001602259	0.001380589	8.23947E-08	0.00397284	0.001209233	9.70291E-08	0.001743654	0.002867875	0.001304386	0.000129139	0.002183614	0.003458585	0.001424921	0.001169468	0.003093064	1.31361E-07	6.6685E-05	0.005927791	0.002188283	1.33051E-07	1.45312E-07	0.00350492	0.001233742	0.000200779	0.000711144	0.001641757	0.001823171	5.71502E-08	6.45763E-08	9.54953E-08	0.000864364	1.21613E-07	0.002450713
valine	0.07756306	0.359043153	0.229674984	0.409701743	0.100627154	0.095675363	0.131842211	0.328869605	9.30948E-08	0.127925332	0.356113194	0.305919162	6.81028E-08	8.40814E-08	7.59896E-08	0.274756265	0.20749645	0.250650732	8.23947E-08	8.52899E-08	0.098245959	0.098712692	0.080304804	0.114029196	0.053481726	0.0613947	0.05044208	0.03998802	0.083562021	0.089425043	0.155071675	0.077110646	0.069159201	0.277262411	0.085636502	0.165337921	0.125314308	0.315819233	0.23201426	0.046004723	0.070955	0.090083756	0.091911544	0.10448409	0.308809934	0.130315358	0.061089892	0.1162528	0.07651897
1-Aminocyclopropanecarboxylic acid	0.014429184	0.021324972	0.020935997	0.024840765	0.012915394	0.014612011	0.018676404	0.022476803	0.017104148	0.018146654	0.018993355	0.017414821	0.01032311	0.018383355	0.011895678	0.020423625	0.019920438	0.018535276	0.011423268	0.015193302	0.002045032	0.003335624	0.004013666	0.004061656	0.002592361	0.004644533	0.004096181	0.002494047	0.001908456	0.003965977	0.004762859	0.004543134	0.003178974	0.00388569	0.003953548	0.004912824	0.005364768	0.004016142	0.003862704	0.005507764	0.004141926	0.002720899	0.002294745	0.002089036	0.002643531	0.003407307	0.002427975	0.004818784	0.003010217
Methylmalonic acid	0.051938444	0.040939125	0.060224419	0.055781901	0.036651292	0.045379247	0.057374334	0.04962189	0.051930951	0.055445426	0.044326588	0.043905507	0.042045883	0.039563315	0.038197249	0.049027944	0.05770057	0.044518932	0.053109012	0.052254663	5.90608E-08	0.017153963	0.019382025	0.018546795	6.5572E-08	0.022752046	0.018397807	0.012730757	0.01080956	0.021149851	0.026105816	0.022514069	0.014643095	1.08022E-07	0.007271081	0.021416783	0.023772326	1.07666E-07	0.016617934	0.026923354	0.020676674	0.0126707	0.01173178	0.010566348	6.45763E-08	0.016988451	0.012393594	0.021789027	0.01363495
Analyte 251	0.025884234	0.029036531	0.034374052	0.037709399	0.025079313	0.027077812	0.032933438	0.027051575	0.034774924	0.028073903	0.026442899	0.02245833	0.030381643	0.023263103	0.027241174	0.035855619	0.038351301	0.033298671	0.03620055	0.035335781	0.002507085	0.004033272	0.0051977	0.005700259	0.003533521	0.006469394	0.005216602	0.00354078	0.002052415	0.004517764	0.004931529	0.009406206	0.00322035	0.006988696	0.009778407	0.006236917	0.008913081	0.006987738	0.005581612	0.007742966	0.004037923	0.002991988	0.00361191	0.00210352	0.003878656	0.006237613	0.00348094	0.005833129	0.004180917
4-hydroxybutyrate	7.06838E-08	0.002683215	0.002051219	8.99906E-08	6.23533E-08	7.7995E-08	9.22988E-08	7.93554E-08	0.001876996	8.34657E-08	3.58555E-05	7.65125E-08	0.002113522	8.40814E-08	0.001150439	0.004308387	8.97565E-08	0.000896056	8.23947E-08	0.004178333	0.000401187	9.70291E-08	0.001520401	0.001289539	0.000993327	1.28991E-07	0.000869448	0.000531998	6.22019E-08	0.006933602	0.003095142	0.002118415	0.001058903	0.001352192	0.001201594	0.00714954	1.45312E-07	0.00689787	0.002370851	0.001177485	0.001182714	0.000973986	0.001241376	0.002560946	6.45763E-08	0.001972945	0.001226569	0.002147809	0.000750312
Analyte 267	7.06838E-08	7.46738E-08	8.83727E-08	8.99906E-08	6.23533E-08	7.7995E-08	9.22988E-08	7.93554E-08	9.30948E-08	8.34657E-08	7.21626E-08	7.65125E-08	6.81028E-08	8.40814E-08	7.59896E-08	7.6228E-08	8.97565E-08	7.52267E-08	8.23947E-08	8.52899E-08	0.042423254	0.009278299	0.00970168	0.029464803	6.5572E-08	0.015808035	0.009215344	7.02943E-08	6.22019E-08	0.010717862	0.013185958	0.011001326	0.026792108	0.041202745	0.010061746	0.012070759	0.013402333	0.032761868	0.014899449	0.012522512	0.037822344	0.033344954	0.010754479	0.01543837	0.030413768	0.011114026	0.008807274	0.043452804	0.007410328
2-ketoadipate 3	0.026761616	0.016078502	0.033385959	0.029651579	0.021149597	0.024804231	0.032604505	0.024204105	0.027543266	0.028168604	0.025350456	0.024293896	0.023307823	0.023591062	0.01528071	0.028298	0.0325928	0.025337753	0.029087266	0.028791979	0.009541405	0.015578951	0.016233728	0.018549603	0.009184718	0.019254438	0.015732814	0.011114318	0.010028315	0.019573087	0.022650785	0.019131715	0.013474914	0.015512286	0.017731329	0.018461643	0.022447721	0.017712071	0.01486876	0.023762386	0.02065924	0.014053095	0.009466014	0.010417006	0.011242807	0.015721308	0.011937594	0.022124905	0.011880906
Citraconic acid degr1	0.021021383	0.012138448	0.025068189	0.022706744	0.015526082	0.018352849	0.025030167	0.018573866	0.020798558	0.020371249	0.025637457	0.019376589	0.017926663	0.018196238	0.011083319	0.024299665	0.029196224	0.019139808	0.021979362	0.022813004	0.006506389	0.00968335	0.010415851	0.012005924	0.00649932	0.014176556	0.011030763	0.008989635	0.00533467	0.01262665	0.014504754	0.012201637	0.00909643	0.010124733	0.012072153	0.013594623	0.013859149	0.010550505	0.010346916	0.016584723	0.012107152	0.007380546	0.006371211	0.007699104	0.006475915	0.008561077	0.006367535	0.012934289	0.007770833
Analyte 278	0.076094902	0.052275307	0.090992364	0.094569464	0.061458206	0.076959227	0.09289593	0.083214902	0.093995554	0.085556628	0.07882316	0.076481912	0.07041984	0.076776079	0.058132825	0.080275894	0.092520585	0.073974545	0.087463783	0.087812417	0.02164021	0.034350194	0.040018189	0.040328721	0.020588387	0.04382829	0.036890805	0.026698746	0.023606745	0.044326437	0.055938901	0.046310462	0.029341541	0.034144359	0.04056711	0.042118036	0.051844322	0.035625607	0.033534281	0.055538759	0.046244631	0.026027891	0.021254894	0.022850586	0.027497563	0.037057063	0.026565284	0.04477476	0.025911804
serine 2	0.002944901	0.002855129	0.004011529	0.004895093	0.002637593	0.003829201	0.004121209	0.003343918	0.003937226	0.004145524	0.003409737	0.003552222	0.00231489	0.003122567	0.00254032	0.003085227	0.003708103	0.003061228	0.003016823	0.00335885	0.000789692	0.001250375	0.002089758	0.001754887	0.000800629	0.002230197	0.001728519	0.000938952	0.000697385	0.002063251	0.001985934	0.002031925	0.000792794	0.001675216	0.00178483	0.002019808	0.002419761	0.001760549	0.001133034	0.002254304	0.001741256	0.001173682	0.00102172	0.000727302	0.000767701	0.000905577	0.000593799	0.001963931	0.001558665
benzoic acid	0.021466415	0.016871162	0.024429312	0.02306929	0.016633404	0.019888588	0.028459724	0.026850209	0.024359204	0.026126292	0.021923069	0.019828828	0.018777417	0.019947208	0.019289228	0.022921391	0.028379294	0.020401985	0.025195024	0.027327279	0.003255066	0.004730146	0.00804694	0.006986727	0.004601778	0.006416889	0.006197726	0.004696646	0.004032158	0.011343445	0.010264459	0.015641834	0.005271332	0.008234672	0.01122356	0.014443497	0.014515864	0.010116154	0.008039856	0.007876314	0.00514408	0.005391022	0.005014068	0.003174467	0.005057052	0.006093764	0.004335944	0.007478928	0.00620894
Analyte 282	0.019674359	0.018249691	0.022766537	0.021666143	0.015285402	0.025003647	0.02842259	0.027904736	0.028777605	0.026119878	0.019099752	0.025137023	0.017417602	0.024476621	0.014065785	0.024141133	0.028354468	0.022970805	0.025095199	0.023617454	0.004388978	0.007331391	0.007113322	0.01419857	0.005126559	0.00938721	0.00704859	0.006357162	0.005830077	0.015543236	0.010790431	0.00958237	0.006241794	0.006891431	0.011425094	0.010646728	0.009764662	0.009455374	0.008141257	0.009828009	0.009087529	0.005684029	0.00559399	0.00740764	0.005806957	0.007011817	0.004963148	0.010520373	0.00577418
Analyte 286	0.005803022	0.007270705	0.005780941	0.003975002	0.002199218	0.002631516	0.002770575	0.004018791	0.010141195	0.006976748	0.007793129	0.004583831	0.006601961	0.002963118	0.007050387	0.005509195	0.008995524	0.002900445	0.005925994	0.006298753	0.000849647	0.001762961	0.00268207	0.00219109	0.000962483	0.00294323	0.002415933	0.005397619	0.001668424	0.003397213	0.005780392	0.003752418	0.004199136	0.002962863	0.008167342	0.002165514	0.004890686	0.003442156	0.00164888	0.002148389	0.002091926	0.001791219	0.001003909	0.002077522	0.003797907	0.002029476	0.002592133	0.002394831	0.001373206
Ethanolamine	7.06838E-08	0.034162218	0.038944745	0.026913636	6.23533E-08	0.018830698	0.020321947	0.03808811	0.027229994	8.34657E-08	0.026376515	0.019286084	0.026399285	0.014027567	0.023693685	0.01683512	0.023749924	0.015419261	0.030013642	0.026025834	0.007909395	0.008078469	0.007030218	0.013719112	0.007675276	0.012634718	0.011160227	0.015772236	0.011394263	0.010082518	0.008784632	0.015171913	0.007429397	0.011585785	0.020308736	0.006756837	0.011775628	0.011533383	0.008121716	0.010351166	0.008615675	0.013067853	0.014577785	0.011534498	0.023713911	0.016175585	0.016558419	0.020171523	0.008100201
caprylic acid	0.003613379	0.002664278	0.004686447	0.004138694	0.002570466	0.003281333	0.003994673	0.004062866	0.004218942	0.004987233	0.004129658	0.003476218	0.003159935	0.003614418	0.003047454	0.003918867	0.00378148	0.003375023	0.004804355	0.004755662	0.001070981	9.70291E-08	1.11674E-07	1.1264E-07	0.00085198	1.28991E-07	9.8407E-08	0.001239183	6.22019E-08	0.002556546	1.47969E-07	0.003397644	0.001034641	0.001675535	0.002412339	0.003886589	0.002829672	0.00200118	0.001839768	1.43044E-07	1.1552E-07	0.001537639	0.001156028	0.000895829	0.001270582	9.54953E-08	0.001029167	1.21613E-07	0.001869633
2-Ketocaproic acid	0.039176257	0.010503761	0.001323826	0.035495075	0.024926925	0.040371347	0.038082303	0.003585634	0.032016793	8.34657E-08	0.037836689	0.037397249	0.025887868	0.032251874	0.021861298	0.033185498	0.049785106	0.03311607	0.031746925	0.031488592	0.006295964	0.009568731	0.010605225	0.004831801	0.005518546	0.013055153	0.010109601	0.006746347	0.006789902	0.011171645	0.017946544	0.012929583	0.008175186	0.009744363	0.011317426	0.012183136	0.013670338	0.010052964	0.00879033	0.015229174	0.013267199	0.006160763	0.004603338	0.006120843	0.006223303	0.010276105	0.007045729	0.012138053	0.007457172
phosphate	1.560152753	0.842810372	1.391262638	1.3505164	1.02565808	1.075576183	1.687753328	7.93554E-08	1.763124357	8.34657E-08	0.355580415	0.526852742	0.432354395	0.620051	0.4211139	0.371940512	0.588247096	0.458718606	0.945076895	0.563000169	0.452564374	0.833030984	0.468745687	0.598977014	0.42173941	0.605040707	0.712357966	0.651110977	0.70619268	0.806258135	0.422175147	0.411578042	0.272578022	0.219758485	0.241385416	0.269956446	0.201479345	0.166401287	0.313843143	0.69188328	0.491232792	0.933413819	0.961105518	0.566883323	1.279628905	1.256005787	0.614722891	1.007733802	0.74506216
glycerol	1.039229885	0.462881115	1.165614779	1.245744385	0.667814043	0.767529183	1.023066299	1.119946129	1.035290602	1.1579051	1.017647689	0.80817346	0.879054216	0.812177053	0.772622698	0.967040483	1.21236356	0.887147683	0.913962897	1.202778794	0.193630487	0.284435873	0.310227162	0.324630186	0.171476556	0.318806513	0.262921378	0.243653826	0.277216018	0.337256372	0.467794223	0.482704646	0.227820477	0.315932657	0.377607515	0.503134276	0.475423659	0.357585548	0.336624266	0.327225105	0.277828096	0.297059673	0.282713515	0.247128248	0.213546396	0.233762996	0.25487376	0.294439101	0.23410838
Analyte 295	7.06838E-08	7.46738E-08	8.83727E-08	8.99906E-08	6.23533E-08	7.7995E-08	9.22988E-08	7.93554E-08	9.30948E-08	8.34657E-08	7.21626E-08	7.65125E-08	6.81028E-08	8.40814E-08	7.59896E-08	7.6228E-08	8.97565E-08	7.52267E-08	8.23947E-08	8.52899E-08	0.018153902	9.70291E-08	0.022130083	0.028339197	0.022005033	0.019485768	0.015093158	0.023328439	6.22019E-08	0.022506546	0.018505196	0.016536064	8.4963E-08	0.025160572	0.039993757	0.027805455	1.45312E-07	1.07666E-07	0.039042423	1.43044E-07	0.02150482	6.91621E-08	0.038085552	0.023883824	6.45763E-08	9.54953E-08	0.014783333	0.021319793	0.02511333
thymidine 1	0.021992509	0.008263349	0.021860252	0.019199854	0.016971876	0.006896942	0.028831504	7.93554E-08	0.01333551	0.019587252	0.024610648	7.65125E-08	0.014272312	0.020424545	0.017227592	0.009918364	8.97565E-08	7.52267E-08	0.03468721	0.023939532	0.005915922	0.007249563	0.008590289	0.008544938	0.003049068	0.006359943	0.004537172	0.006986159	0.0209952	0.014137688	0.007550542	0.004130401	0.007326703	0.010862734	0.005741112	0.011064296	0.004885841	0.00619627	0.006402988	0.011981259	0.011329207	0.012920578	0.015921344	0.01166698	0.007471135	0.003997293	0.005699938	0.004957198	0.004999056
2-Deoxyuridine	0.209222812	0.110058055	0.250994784	0.239259382	0.16177932	0.18007809	0.247640559	0.161345127	0.213488012	0.211041656	0.209183976	0.209759597	0.180583548	0.208486561	0.115706914	0.207408519	0.249896153	0.194036315	0.233501892	0.223438309	0.04411412	0.072118819	0.079909805	0.079655077	0.043900292	0.092675478	0.076339498	0.053256952	0.047051679	0.087125475	0.11180567	0.095299	0.058606266	0.069969483	0.081387853	0.089862182	0.099265517	0.076742419	0.067146927	0.113641309	0.090187798	0.052975435	0.044333514	0.047139007	0.053479021	0.077249649	0.054320077	0.092825955	0.055552895
Analyte 304	7.06838E-08	7.46738E-08	0.009629234	0.01274608	0.01171437	0.000961499	0.006606316	0.005836069	0.007563191	0.010363984	0.013518165	0.011482337	0.004483415	0.006482089	0.002226236	0.010393402	0.010224578	7.52267E-08	0.015641618	0.010276305	0.002256515	0.003738081	1.11674E-07	1.1264E-07	0.00180522	0.001844179	0.002235829	7.02943E-08	0.00244919	1.12393E-07	0.004252557	0.005852487	0.003989466	0.002604406	0.005286767	0.003258938	1.45312E-07	1.07666E-07	0.001887294	1.43044E-07	1.1552E-07	0.002377246	6.35586E-08	5.71502E-08	6.45763E-08	9.54953E-08	6.86929E-08	1.21613E-07	0.003207512
nicotinic acid	7.06838E-08	7.46738E-08	8.83727E-08	8.99906E-08	6.23533E-08	7.7995E-08	9.22988E-08	7.93554E-08	9.30948E-08	8.34657E-08	7.21626E-08	7.65125E-08	6.81028E-08	8.40814E-08	7.59896E-08	7.6228E-08	8.97565E-08	7.52267E-08	8.23947E-08	8.52899E-08	5.90608E-08	9.70291E-08	1.11674E-07	1.1264E-07	6.5572E-08	1.28991E-07	9.8407E-08	7.02943E-08	6.22019E-08	1.12393E-07	1.47969E-07	0.002565867	8.4963E-08	1.08022E-07	1.21068E-07	1.33051E-07	1.45312E-07	1.07666E-07	0.00407943	1.43044E-07	1.1552E-07	0.004014494	0.003355481	5.71502E-08	0.002151642	9.54953E-08	6.86929E-08	1.21613E-07	0.003476643
(-)-Dihydrocarveol	7.06838E-08	7.46738E-08	0.007623471	8.99906E-08	0.007840997	0.005517839	9.22988E-08	0.008566506	9.30948E-08	8.34657E-08	7.21626E-08	7.65125E-08	0.00050824	8.40814E-08	7.59896E-08	7.6228E-08	8.97565E-08	0.0087888	8.23947E-08	8.52899E-08	0.004655645	0.004664759	0.000902118	0.000292004	0.005487526	1.28991E-07	0.001577214	0.003386463	0.005351105	1.12393E-07	0.00242896	1.31361E-07	0.002105089	0.006994803	1.21068E-07	1.33051E-07	0.001660783	0.007801566	0.005154956	1.43044E-07	0.003571969	0.000197176	0.003924586	0.00177514	6.45763E-08	0.006474136	0.002630589	0.009213181	7.6301E-08
Isoleucine	0.01018716	0.078168411	0.082907143	0.053392665	0.028511501	0.028500506	0.028193771	0.151529981	9.30948E-08	0.036877771	7.21626E-08	0.267390804	6.81028E-08	8.40814E-08	7.59896E-08	0.219326211	0.082131074	0.145161715	8.23947E-08	8.52899E-08	0.060542755	0.041178965	0.048776598	0.053382426	0.025067712	0.020933416	0.016518818	0.018041886	0.0572307	0.044890698	0.07829844	0.032264024	0.040739027	0.194108275	0.033983422	0.097514454	0.049416509	0.198348923	0.151109593	0.019005207	0.035115673	0.052355422	0.072839578	0.06947399	0.087101627	0.05143929	0.029786339	0.047983961	0.047814695
threonine 2	0.012426864	0.020875087	0.024601776	0.023576691	0.017209097	0.016342632	0.02735449	0.050761933	0.063054824	0.034349402	0.029416564	0.032026704	6.81028E-08	0.050849209	7.59896E-08	0.02107714	0.021974896	0.025810611	8.23947E-08	8.52899E-08	5.90608E-08	9.70291E-08	0.00264388	1.1264E-07	6.5572E-08	1.28991E-07	9.8407E-08	7.02943E-08	6.22019E-08	1.12393E-07	1.47969E-07	1.31361E-07	8.4963E-08	1.08022E-07	1.21068E-07	0.00376187	1.45312E-07	1.07666E-07	0.004727893	1.43044E-07	0.006211404	6.91621E-08	6.35586E-08	0.003055716	0.00756628	9.54953E-08	0.005579702	1.21613E-07	7.6301E-08
maleic acid	0.017507376	0.00977101	0.020472383	0.017277644	0.016454401	0.019127417	0.023206721	0.020534552	0.026477822	0.022003861	0.021307443	0.021245288	0.017225285	0.023510869	0.009013506	0.019373931	0.02092871	0.018000295	0.028749256	0.026945935	0.004436605	0.007264708	0.009808261	0.009617284	0.004520416	0.012541616	0.008549566	0.006702474	0.004998319	0.008241956	0.011455043	0.010419328	0.005992099	0.008707539	0.008827259	0.010903794	0.012461473	0.009133591	0.006786924	0.011982191	0.010605811	0.006905746	0.005625312	0.005033605	0.005375519	0.007668423	0.006555525	0.009403178	0.007673062
4-aminobutyric acid 2	7.06838E-08	0.00955057	8.83727E-08	8.99906E-08	6.23533E-08	7.7995E-08	9.22988E-08	7.93554E-08	9.30948E-08	8.34657E-08	7.21626E-08	7.65125E-08	6.81028E-08	8.40814E-08	7.59896E-08	7.6228E-08	8.97565E-08	7.52267E-08	8.23947E-08	8.52899E-08	5.90608E-08	0.008377233	0.009391609	0.009706016	0.006789383	0.010970294	0.008865559	0.008319264	0.007996247	0.016057654	0.013579669	0.010255896	0.007042821	0.008783077	0.009380604	0.013932212	0.011712947	0.00982851	9.19905E-08	0.013763586	0.010577182	0.009347943	0.006745832	5.71502E-08	0.009706897	0.008773111	0.006491378	0.010546799	7.6301E-08
proline	7.06838E-08	0.034653792	8.83727E-08	0.050126291	6.23533E-08	7.7995E-08	9.22988E-08	0.07556619	0.152378022	0.02678734	0.056049125	0.057998904	0.068070222	0.17761833	0.039977277	0.040926391	0.033470184	0.037804058	8.23947E-08	0.20191687	0.088682373	0.044811071	0.045810065	0.041463374	0.054697567	0.04146352	0.028656035	0.067686174	0.092172151	0.041129474	0.04881587	0.047155675	0.142997481	0.063359374	0.087307141	0.126959063	0.058180253	0.203998867	0.163837981	0.04301923	0.038415232	0.104193302	0.0781853	5.71502E-08	0.160599394	0.095191366	0.048593069	0.069647899	0.071892939
Analyte 323	0.010962223	0.007234517	0.013736488	0.017343633	0.01174176	0.014214732	0.016818417	0.01379254	0.019012226	0.016079025	0.014796648	0.016005904	0.011539221	0.017527442	0.006979881	0.013432891	0.015197915	0.01315391	0.019222359	0.018093256	0.004028565	0.006127241	0.007565689	0.007965457	0.004330921	0.008637785	0.006681931	0.004877667	0.00420294	0.007303491	0.010107212	0.008568986	0.006298691	0.00839753	0.008118433	0.010803787	0.010685996	0.008427891	0.006751959	0.009682905	0.008430788	6.91621E-08	6.35586E-08	0.00409561	0.005300387	0.007479508	0.004647441	0.009603168	0.00516142
Analyte 325	0.185366119	0.140835191	0.177759295	0.050503478	0.09380797	0.02098612	0.080597692	7.93554E-08	0.161228505	0.254935177	0.118304337	0.113974001	0.120659361	0.110994538	0.06482881	0.106884651	0.154824671	0.164853894	8.23947E-08	8.52899E-08	0.136571418	0.054885487	0.106636361	0.175989645	0.111651093	0.092661306	0.069369018	0.084066526	0.093167783	0.122590367	0.04970867	0.075049755	0.074919674	0.08125266	0.101676431	0.172388557	0.064260971	0.085428239	0.128853444	0.136583277	0.102187877	0.172830183	6.35586E-08	0.127024211	0.10297597	0.127338676	0.1220706	0.077432573	0.119329656
Phenylacetic acid	7.06838E-08	0.006178318	8.83727E-08	8.99906E-08	0.004735104	7.7995E-08	9.22988E-08	7.93554E-08	0.005809481	0.026090343	0.007240687	7.65125E-08	0.013422802	0.006445052	0.011567453	0.004498255	8.97565E-08	0.00835891	0.010037125	8.52899E-08	0.0120187	9.70291E-08	0.010689054	0.01340287	0.011650773	1.28991E-07	9.8407E-08	0.007992844	0.013151112	0.013546576	1.47969E-07	1.31361E-07	0.01146169	1.08022E-07	0.016949566	0.018106252	1.45312E-07	0.024739114	0.021809098	1.43044E-07	1.1552E-07	0.011257814	0.011771142	0.008427661	0.018662674	0.003144206	0.005779986	1.21613E-07	0.009536773
glycine 2	0.0638361	0.137043177	0.093847669	0.053500391	0.040679774	0.052050791	0.124061036	7.93554E-08	9.30948E-08	0.165195035	0.098896722	0.070676755	0.085344298	0.136936726	0.028616075	0.039042516	0.063370702	0.059387274	8.23947E-08	8.52899E-08	0.044416902	0.011336415	0.031702369	0.043767836	0.031040708	0.047075241	0.020868367	0.022446251	0.012205945	0.062003578	0.017237837	0.036739372	0.016406435	0.019511968	0.046852159	0.062138008	0.023239908	0.035547836	0.048418337	0.039268095	0.050145941	0.054815836	0.087762456	0.083819396	0.066049706	0.0450095	0.024356673	0.047939356	0.054380031
1,4-Cyclohexanedione 2	7.06838E-08	7.46738E-08	8.83727E-08	8.99906E-08	6.23533E-08	7.7995E-08	9.22988E-08	7.93554E-08	9.30948E-08	8.34657E-08	7.21626E-08	7.65125E-08	6.81028E-08	8.40814E-08	7.59896E-08	7.6228E-08	8.97565E-08	7.52267E-08	8.23947E-08	8.52899E-08	0.014889346	0.021458912	0.024519748	0.027721687	0.016174365	0.031962548	0.025471957	0.015493156	0.014664826	0.030366146	0.033806016	0.030258476	0.019248028	0.024750238	0.027356712	0.031676392	0.030527176	0.024948291	0.022773701	0.038780485	0.027714524	0.016620987	0.013815745	0.01523328	0.018210043	0.022909271	0.01746006	0.029324935	0.01792475
Analyte 333	7.06838E-08	7.46738E-08	8.83727E-08	8.99906E-08	6.23533E-08	7.7995E-08	9.22988E-08	7.93554E-08	9.30948E-08	8.34657E-08	7.21626E-08	7.65125E-08	6.81028E-08	8.40814E-08	7.59896E-08	7.6228E-08	8.97565E-08	7.52267E-08	8.23947E-08	8.52899E-08	5.90608E-08	9.70291E-08	1.11674E-07	0.004209154	0.002596361	1.28991E-07	9.8407E-08	0.003153219	0.003600723	1.12393E-07	1.47969E-07	1.31361E-07	0.004998528	0.004508403	0.006801751	0.010609473	0.00981971	0.00442924	0.008162362	1.43044E-07	1.1552E-07	0.007761905	0.006737798	0.003350725	0.005878396	9.54953E-08	0.003969145	1.21613E-07	0.005589526
Analyte 336	0.026441606	0.010049404	0.027888935	0.030673748	0.020777585	0.025020011	0.033392937	0.028236778	0.031980777	0.031408517	0.025942245	0.027711301	0.019978694	0.030552304	0.011943256	0.021324429	0.026823108	0.021098588	0.028914209	0.028280686	0.006089694	0.009804779	0.011794385	0.012407823	0.006439616	0.013107251	0.010714362	0.007192387	0.006229088	0.011360992	0.015886614	0.013367853	0.00920441	0.011431845	0.012420571	0.013957709	0.015486196	0.011850887	0.009545192	0.015269586	0.011810369	0.007840364	0.007108448	0.006314556	0.007415808	0.011007518	0.007132219	0.012673005	0.008155728
succinic acid	7.06838E-08	0.053337426	0.043421011	0.050995222	0.031444575	0.033554594	0.046173207	7.93554E-08	9.30948E-08	8.34657E-08	0.03410129	0.022472896	0.030579212	0.051296183	0.035809589	0.060055748	0.027176526	0.013311383	8.23947E-08	0.042408877	0.020359691	0.019357302	0.029268769	0.037401513	0.021635259	0.059697404	0.02917641	0.046842812	0.032441869	0.082351563	0.028578408	0.031219712	0.016056208	0.020291182	0.033193496	0.040488371	0.023982259	0.032754341	0.027437496	0.030804218	0.037613701	6.91621E-08	6.35586E-08	0.056980932	6.45763E-08	0.056711858	0.035895843	0.032451354	7.6301E-08
Analyte 340	0.047731272	0.023846524	0.046491954	0.053442211	0.030884133	0.039572509	0.052224536	7.93554E-08	0.051707531	0.045195964	0.048266374	0.042744934	0.024921619	0.044467586	0.018632217	0.031502261	0.040442333	0.023799749	0.035413083	0.04199568	0.010632836	0.014973014	0.016045116	0.020009316	0.013011467	0.023951117	0.018884744	0.010980254	0.0113494	0.023630011	0.022641886	0.020840176	0.014783163	0.019467191	0.018824317	0.02296136	0.020253092	0.017529111	0.017474639	0.029565709	0.019095353	0.012394848	0.009762873	0.010501792	0.013001538	0.014504355	0.012761741	0.02205922	0.014283028
Analyte 343	0.005241861	0.003371066	0.007084033	0.006078366	0.005335208	0.006587702	0.008046888	0.006358844	0.008953583	0.007241512	0.006216495	0.005703751	0.004366365	0.0070222	0.002905198	0.004965573	0.004928387	0.004364294	0.006716706	0.006306122	0.000897849	0.001375575	0.001452548	0.00185892	0.000898593	0.002116218	0.001496372	0.001224328	0.001018459	0.001722802	0.001575928	0.001381198	0.000975759	0.001336193	0.001357703	1.33051E-07	1.45312E-07	0.001525424	0.00106339	0.002203269	0.002196352	0.001550792	0.001114013	0.000964721	0.001057866	0.001484259	0.001278815	0.001755633	0.001599217
Analyte 345	7.06838E-08	7.46738E-08	0.024551877	0.028852399	0.019417409	0.024750617	0.030716993	0.027908274	0.028407257	0.028305759	0.024340746	7.65125E-08	0.017031331	0.025826523	7.59896E-08	0.017579049	8.97565E-08	7.52267E-08	0.023475665	0.023345174	0.01588111	0.025123564	0.029418575	0.029242393	0.011676493	0.034484003	0.027624059	0.018611567	0.017600469	0.023791464	0.039014904	0.034543159	0.021086149	1.08022E-07	0.030185821	0.033535382	0.035642609	0.029207192	0.018178673	0.043657753	0.034288689	0.014402304	0.01616272	0.016683302	0.019193005	0.027033556	0.014247378	0.032839185	0.020830523
1,3-Cyclohexanedione 1	7.06838E-08	7.46738E-08	8.83727E-08	8.99906E-08	6.23533E-08	7.7995E-08	9.22988E-08	7.93554E-08	9.30948E-08	8.34657E-08	7.21626E-08	7.65125E-08	6.81028E-08	8.40814E-08	7.59896E-08	7.6228E-08	8.97565E-08	7.52267E-08	8.23947E-08	8.52899E-08	5.90608E-08	0.122076398	0.211633568	0.203898899	0.120223007	0.232138435	0.139449443	0.139885497	6.22019E-08	0.273728127	0.21802094	1.31361E-07	8.4963E-08	0.240684043	0.319190342	0.454073495	0.334092248	0.287466896	0.316818379	0.130264227	1.1552E-07	0.214575516	0.141885831	5.71502E-08	0.133089592	0.120938208	0.105498395	0.162270716	7.6301E-08
Analyte 353	0.197538174	0.119285904	0.249699455	0.317704917	0.183236327	0.239230612	0.306923084	0.197052966	0.272610018	0.263029074	0.261962997	0.280121904	0.22077115	0.257631845	0.125035252	0.210096089	0.225564102	0.225002196	0.219977518	0.213978312	0.060981319	0.092598106	0.106758696	0.1059398	0.060511221	0.122459927	0.099515296	0.073666436	0.065899348	0.119435775	0.145739187	0.129134037	0.078052426	0.095187302	0.113678599	0.125916203	0.134168946	0.112010637	0.094575223	0.150150895	0.121719192	0.074717158	0.060270168	0.061566692	0.071059597	0.099274473	0.072552553	0.120530146	0.077473149
1-Methylhydantoin 1	7.06838E-08	0.036518138	0.07724305	0.18570222	0.060726841	0.084932765	0.092981537	0.145125158	0.06867857	0.092875501	0.149849168	0.131337728	0.176362287	0.125081243	0.134226427	0.092103425	0.144870005	0.116231522	0.214997712	0.127033659	0.057771601	0.066663847	0.099995391	0.10589715	0.036549438	0.084925253	0.060425848	0.096074798	0.095612866	0.075102324	0.162344696	0.213042673	0.078639252	0.098346168	0.209293516	0.096451334	0.138066931	0.278626451	0.092335064	0.070172231	0.080613429	0.127044587	0.071219894	0.036433879	0.076632137	0.039446337	0.087869765	0.169884421	0.148235814
2,2-Dimethylsuccinic Acid	7.06838E-08	7.46738E-08	8.83727E-08	0.00453783	0.003797713	7.7995E-08	0.00031978	0.013230632	9.30948E-08	0.030526492	0.007258605	0.00354329	6.81028E-08	0.007275042	0.027342903	0.04883833	0.013347704	7.52267E-08	8.23947E-08	8.52899E-08	0.002741052	0.010703008	0.004716499	1.1264E-07	0.004834224	0.009947727	0.013591466	0.021365199	0.00182299	0.054026019	1.47969E-07	0.003307437	8.4963E-08	0.00385975	0.003433576	0.080735204	0.012034497	0.055144865	0.017730117	1.43044E-07	1.1552E-07	0.013782428	0.004110321	0.042343111	0.001989234	0.002443545	0.014244044	0.005886047	0.001749354
Carvone	7.06838E-08	7.46738E-08	8.83727E-08	8.99906E-08	6.23533E-08	7.7995E-08	9.22988E-08	7.93554E-08	9.30948E-08	8.34657E-08	7.21626E-08	7.65125E-08	6.81028E-08	8.40814E-08	7.59896E-08	7.6228E-08	8.97565E-08	7.52267E-08	8.23947E-08	8.52899E-08	0.005684309	9.70291E-08	1.11674E-07	0.006216174	0.009321154	0.003991925	9.8407E-08	0.009772842	6.22019E-08	1.12393E-07	1.47969E-07	1.31361E-07	0.005552644	0.006841971	1.21068E-07	1.33051E-07	1.45312E-07	0.005283967	0.003069589	1.43044E-07	0.007547137	0.007828144	0.003878155	0.002657663	0.005157138	9.54953E-08	6.86929E-08	0.007286994	7.6301E-08
uracil	0.158890319	0.100711643	8.83727E-08	0.432269735	6.23533E-08	0.566259803	0.288130133	7.93554E-08	0.71085831	0.380611943	0.302187753	0.263155538	0.054651089	0.202120221	0.136217984	0.119675658	0.276989377	0.401127822	0.334921056	0.332693698	0.285387151	0.625553953	0.148712944	0.148146457	6.5572E-08	0.075460538	0.175273389	0.126648808	0.324532257	0.146564598	0.087104795	0.100411679	0.158342868	0.11460191	0.081953514	0.138751357	0.091191673	0.092933535	0.122410777	0.186617115	0.325137982	0.099559425	0.211114561	0.277606487	0.132201535	0.089362169	0.13207985	0.048888862	0.188468175
Itaconic acid	7.06838E-08	7.46738E-08	8.83727E-08	8.99906E-08	6.23533E-08	7.7995E-08	9.22988E-08	7.93554E-08	9.30948E-08	8.34657E-08	7.21626E-08	7.65125E-08	6.81028E-08	8.40814E-08	7.59896E-08	7.6228E-08	8.97565E-08	7.52267E-08	8.23947E-08	8.52899E-08	0.001659645	0.002781642	0.003159486	0.00345252	0.001839161	0.003646592	0.003201676	0.002161234	0.001568565	0.002710201	0.003511009	0.003258106	8.4963E-08	0.00297623	0.003535769	0.003898262	0.003990601	0.003228309	0.002501852	0.004117759	0.003627977	0.00214405	0.001899129	0.001745588	0.002014074	0.003276227	0.002355561	0.003367323	0.002308597
Analyte 371	0.054903595	0.044100638	0.083545937	0.093685886	0.055191728	0.092694465	9.22988E-08	0.05661096	0.11175305	0.070936857	0.098112145	0.107056543	0.0595241	0.111326767	0.042068375	0.065708949	0.082183508	0.064408875	0.116893075	0.117139148	0.023671924	0.039246095	0.042417705	0.041120115	0.023593861	0.047731953	0.040843767	0.028342008	0.025380012	0.044584463	0.059562158	0.048997284	0.030314855	0.035792504	0.041818937	0.047234946	0.050795605	0.042419867	0.034690148	0.061123102	0.050349529	0.027543693	0.022254925	0.025258739	0.027218795	0.040340993	0.02896871	0.048133822	0.027818427
Analyte 376	0.003767473	0.004305337	0.005435744	0.007140434	0.005402253	0.00747035	0.008437793	0.004601678	0.011233977	0.007810411	0.007144707	0.006709914	0.006404766	0.008081747	0.003365628	0.007946075	0.006864018	0.006249628	0.009413035	0.008992307	0.000787351	0.001449391	0.001615521	0.001293517	0.000708574	0.001387324	0.001088035	0.001532594	0.000705683	0.001087485	0.001405753	0.001883853	0.000896808	0.001386506	0.001454539	0.001408626	0.001642235	0.001754801	0.001261061	1.43044E-07	0.001270665	0.001323142	0.001092704	0.000911214	0.001808126	0.002450031	0.001282386	0.001749895	0.000935994
fumaric acid	0.001558442	7.46738E-08	8.83727E-08	0.001252795	0.001034782	0.000897536	0.003207685	0.005308775	0.002537774	8.34657E-08	0.000994383	0.001291898	0.000944982	0.001367177	0.000693286	0.001172227	8.97565E-08	7.52267E-08	0.002069643	8.52899E-08	0.002374644	9.70291E-08	0.002573572	0.002342413	6.5572E-08	0.001553359	0.001075732	0.001191856	6.22019E-08	1.12393E-07	1.47969E-07	1.31361E-07	8.4963E-08	1.08022E-07	1.21068E-07	0.002417008	1.45312E-07	0.000801993	9.19905E-08	0.002781036	0.002222695	6.91621E-08	6.35586E-08	0.001733934	0.001508569	9.54953E-08	0.002644691	0.00185397	7.6301E-08
Analyte 379	7.06838E-08	7.46738E-08	8.83727E-08	8.99906E-08	6.23533E-08	7.7995E-08	9.22988E-08	7.93554E-08	9.30948E-08	8.34657E-08	7.21626E-08	7.65125E-08	6.81028E-08	8.40814E-08	7.59896E-08	7.6228E-08	8.97565E-08	7.52267E-08	8.23947E-08	8.52899E-08	0.061135726	0.067319901	0.12006788	0.111653913	0.06577918	0.127519163	0.080582167	0.076210569	0.072269479	0.153732828	0.129184092	0.171459741	0.096439348	0.135112464	0.182946638	0.259404224	0.18883345	0.172305124	0.185958847	0.086756487	0.074800364	0.116556749	0.075487989	0.056294483	0.071695743	0.073921569	0.057085992	0.090480882	0.088899753
Geraniol	7.06838E-08	7.46738E-08	8.83727E-08	8.99906E-08	6.23533E-08	7.7995E-08	9.22988E-08	7.93554E-08	9.30948E-08	8.34657E-08	7.21626E-08	7.65125E-08	6.81028E-08	8.40814E-08	7.59896E-08	7.6228E-08	8.97565E-08	7.52267E-08	8.23947E-08	8.52899E-08	0.006630789	0.009873449	0.01169978	0.010495376	0.006417801	1.28991E-07	9.8407E-08	0.007281632	0.006746817	0.011056726	0.014380931	0.013626707	0.008328059	0.009670268	0.011598756	0.013183017	0.013723388	0.012252627	0.009097664	0.015174175	0.013142648	0.007506522	0.005799864	0.006489683	0.006500271	9.54953E-08	0.007135855	1.21613E-07	7.6301E-08
N-Acetyl-beta-alanine 1	0.000604534	7.46738E-08	0.004872883	0.003573092	0.003146463	0.00418996	0.001165645	0.001743821	0.006615903	0.007163188	0.002746187	0.002483484	0.004065369	0.003931325	0.003475755	0.002950441	0.00060633	0.00127117	8.23947E-08	0.003096627	0.005000775	9.70291E-08	0.010159339	0.007401194	0.005539142	0.01298243	9.8407E-08	0.003411947	0.005892061	0.008161254	0.02232842	0.021100995	8.4963E-08	0.015607445	0.011843067	0.015785362	0.017123612	0.016448318	0.010424668	0.011256805	0.005566022	0.003422063	0.003495349	0.003388982	0.007753205	0.008392927	0.00436234	0.011839359	0.004856478
3-Hydroxynorvaline 2	0.026104572	0.018964467	0.021353817	0.049248304	0.030857107	0.035613691	0.041609626	0.022098561	0.055622871	0.067659042	0.064623703	0.052603188	0.052385752	0.068638408	0.03554758	0.039859957	0.0791892	0.031336346	8.23947E-08	8.52899E-08	0.042366666	0.084991333	0.062387008	0.063155784	0.054728651	0.055478937	0.063794116	0.053785847	0.029646081	0.057343468	0.073123085	0.091449867	0.065504281	0.040797486	0.083597418	0.072872651	0.086813638	0.046555706	0.038424728	0.089255141	0.067522224	0.033761653	0.042552111	0.039882404	0.040555725	0.08286545	0.063052058	0.097402496	0.031313309
Analyte 387	7.06838E-08	0.002560834	8.83727E-08	8.99906E-08	6.23533E-08	7.7995E-08	9.22988E-08	7.93554E-08	9.30948E-08	8.34657E-08	7.21626E-08	7.65125E-08	6.81028E-08	8.40814E-08	7.59896E-08	7.6228E-08	8.97565E-08	7.52267E-08	8.23947E-08	8.52899E-08	0.002248756	0.003472134	0.004358525	0.004585581	0.002055986	0.004356215	0.003690661	0.002062814	0.00195949	0.003315561	0.005120532	0.004069941	0.002583775	0.003421314	0.003892691	0.004464154	0.005331618	0.003519443	0.003114373	0.005545713	0.004212303	0.002348036	0.001963011	0.001596668	0.002416714	0.002652651	0.002817168	0.004267535	0.002178321
Pelargonic acid	0.001837212	0.001969521	0.002001215	0.003099369	0.002047082	0.002461571	0.004096612	0.002100306	0.00301658	0.004895069	0.003874137	0.002927082	0.002418842	0.003764574	0.002141966	0.002161053	0.003656598	0.001892917	0.003848693	0.004460298	0.002424066	0.004171451	0.005701564	0.005546941	0.002411011	0.005261632	0.003560539	0.002455171	0.002494166	0.006253792	0.006921197	1.31361E-07	0.004042	0.005077015	0.006396431	0.009457037	0.008844578	0.006357783	0.004959868	0.007477262	0.004787398	0.0037929	0.003816376	0.002373243	0.002741717	0.003906748	0.003517304	0.006801964	0.005105314
Pyrrole-2-Carboxylic Acid	0.011220703	0.008361887	0.009711806	0.012673691	0.0090739	0.016551756	0.016498074	0.016310349	0.032225701	8.34657E-08	0.004279611	0.007005733	0.00278884	0.00772125	0.002366651	0.002315419	0.005703342	0.002624108	0.015519358	0.005966981	0.01139834	0.016958519	0.010670798	0.012932931	0.010372085	0.012470984	0.014852169	0.013159902	0.011873478	0.016381989	0.006346673	0.006192173	0.004002182	0.002883745	0.005571691	0.003134706	1.45312E-07	0.002696373	0.004486654	0.01693166	0.009975032	0.026057367	6.35586E-08	0.015448298	6.45763E-08	9.54953E-08	6.86929E-08	0.039283664	0.028053105
Citral	7.06838E-08	7.46738E-08	8.83727E-08	8.99906E-08	6.23533E-08	7.7995E-08	9.22988E-08	7.93554E-08	9.30948E-08	8.34657E-08	7.21626E-08	7.65125E-08	6.81028E-08	8.40814E-08	7.59896E-08	7.6228E-08	8.97565E-08	7.52267E-08	8.23947E-08	8.52899E-08	0.005497557	0.005117752	0.009671276	0.009558357	0.006545587	0.011048103	0.001678843	0.005875634	0.007729502	0.01220677	0.009993799	0.004358289	0.009150501	0.010894658	0.001671213	0.025149028	0.015999623	0.014735268	0.018907843	0.001489098	0.004117273	0.014756939	0.008508488	0.004699296	0.008047675	0.006046053	0.004204712	0.000955969	0.007180054
Analyte 394	7.06838E-08	7.46738E-08	8.83727E-08	8.99906E-08	6.23533E-08	7.7995E-08	9.22988E-08	7.93554E-08	9.30948E-08	8.34657E-08	7.21626E-08	7.65125E-08	6.81028E-08	8.40814E-08	7.59896E-08	7.6228E-08	8.97565E-08	7.52267E-08	8.23947E-08	8.52899E-08	0.006154709	0.008724054	0.014384836	0.016161828	0.011460803	0.014041658	9.8407E-08	0.01123202	0.011659395	0.020276043	0.022065176	1.31361E-07	0.011569512	0.016064901	0.03287556	0.036065539	0.020803925	0.022458759	0.026955779	1.43044E-07	0.007862705	0.016396109	0.013651199	0.007251366	0.010718383	0.008619158	0.007129102	1.21613E-07	0.011788862
Analyte 400	0.002328757	0.013031256	0.000117936	0.000538734	7.41566E-05	0.001692223	0.002461354	0.00016	0.000264362	9.61704E-05	0.00054167	0.000157939	0.013394825	0.000740368	0.01223766	0.000287995	0.002578401	3.14252E-05	0.000503008	0.000318281	0.010940476	0.004738129	0.007551188	0.00820454	0.006646479	0.00747093	0.00538243	0.007790898	0.014821899	0.00969264	0.008434286	0.003513156	0.006856404	0.015351395	0.003766489	0.013640453	0.005028277	0.019766017	0.015826267	0.00970024	0.008921604	0.008509391	0.014296308	5.71502E-08	6.45763E-08	9.54953E-08	0.007125585	0.012062292	0.0090333
resorcinol	0.011465644	0.008468791	0.010392609	0.011525041	0.011331494	0.013767381	0.016718221	0.010584284	9.30948E-08	0.016319937	7.21626E-08	7.65125E-08	0.007375923	8.40814E-08	0.008877002	0.007967652	0.010549743	0.007428983	0.011367841	0.0117476	0.00665469	0.007382548	0.007677129	0.009809527	0.006754493	0.009455335	0.008083358	0.006714966	0.007138194	0.008881997	0.008918637	0.008223986	0.00676562	0.008257454	0.009198385	0.010529636	0.009150583	0.008380771	0.00766164	0.009560176	0.007326214	0.00853988	0.006871052	0.006310318	0.008999375	0.012084907	0.008459046	0.010396594	0.006354464
cuminic alcohol	0.002742073	0.003584143	0.003976317	0.002861544	0.002321183	0.003681139	0.00355576	0.004195226	9.30948E-08	0.004424472	0.005132029	0.004373116	0.00315958	8.40814E-08	0.002186911	0.002271277	0.001908505	0.001737353	0.005720578	0.004832404	0.000894842	0.001099805	0.001234869	1.1264E-07	0.000495103	0.000927996	9.8407E-08	7.02943E-08	6.22019E-08	0.001262386	0.00125811	1.31361E-07	8.4963E-08	0.001774631	1.21068E-07	0.001845344	1.45312E-07	0.000941332	0.001527114	1.43044E-07	0.001112271	6.91621E-08	0.000964491	5.71502E-08	6.45763E-08	0.001166601	6.86929E-08	1.21613E-07	0.001148002
thymine	0.028926981	0.017592597	0.040602028	0.044592893	0.040243073	0.029278691	0.031504928	7.93554E-08	0.04974108	0.039210862	0.030926685	0.039436735	0.011352069	0.040570221	0.017752728	0.011212151	0.03296651	0.033319674	0.026862238	0.016325352	0.037863726	0.05745344	0.026934485	0.028769095	0.036473539	0.016653005	0.027412992	0.028021179	6.22019E-08	0.028052478	0.017064985	0.02092354	0.019947038	0.021156813	0.014048854	0.035599258	0.018397395	0.021988041	0.021781194	0.027366667	0.037540583	0.022374901	0.034250601	0.037302712	0.023319077	0.01700143	0.018388492	0.014805856	0.026627787
DL-Anabasine 1	0.004679947	7.46738E-08	8.83727E-08	8.99906E-08	6.23533E-08	7.7995E-08	9.22988E-08	7.93554E-08	9.30948E-08	8.34657E-08	7.21626E-08	7.65125E-08	6.81028E-08	8.40814E-08	7.59896E-08	7.6228E-08	8.97565E-08	7.52267E-08	8.23947E-08	8.52899E-08	0.004164026	9.70291E-08	1.11674E-07	1.1264E-07	0.003231588	1.28991E-07	9.8407E-08	0.003142337	0.004830862	0.002910293	1.47969E-07	1.31361E-07	0.002258148	0.003110025	1.21068E-07	1.33051E-07	1.45312E-07	0.003192018	0.002755142	1.43044E-07	0.003054193	0.003802503	0.003523103	0.00382614	0.003801769	0.002889463	0.002366461	1.21613E-07	0.002543065
Analyte 412	0.003335745	0.005841695	0.005460483	0.008207983	0.002390959	0.005192684	0.003395354	0.005965408	0.011701504	0.007521475	7.21626E-08	0.007555675	0.005570211	0.00630251	0.004169351	0.003350705	0.004722731	0.003226227	0.005817963	0.005832062	0.00488946	0.00717477	0.007637302	0.007541389	0.004895132	0.012020242	0.007523853	7.02943E-08	6.22019E-08	0.011326392	0.009135264	0.00795996	8.4963E-08	0.007758043	1.21068E-07	0.006423343	0.00695553	1.07666E-07	0.010219175	0.006432396	0.004224081	0.007389895	0.005792744	0.005207287	0.005186112	0.005877104	0.005861519	0.006812673	0.00360798
Glutaric Acid	7.06838E-08	0.001044988	8.83727E-08	0.005881612	1.90247E-06	0.022995873	9.22988E-08	0.01124525	9.30948E-08	0.002027641	0.016998003	0.006228871	0.009281531	8.40814E-08	0.004791334	0.006175381	0.008383483	0.007409379	0.00505379	8.52899E-08	5.90608E-08	9.70291E-08	1.11674E-07	1.1264E-07	6.5572E-08	1.28991E-07	9.8407E-08	7.02943E-08	6.22019E-08	1.12393E-07	1.47969E-07	1.31361E-07	8.4963E-08	1.08022E-07	1.21068E-07	0.010338774	1.45312E-07	1.07666E-07	9.19905E-08	1.43044E-07	1.1552E-07	0.012341928	0.000663713	0.009473416	0.006312475	0.0106396	6.86929E-08	1.21613E-07	0.004080717
Analyte 414	0.142973513	0.187233702	0.199828552	0.165877093	0.124070342	0.200079153	0.151762909	0.176347785	0.186481113	0.200184924	7.21626E-08	0.212301483	0.100642082	0.24801806	0.136735225	0.131486548	0.183063241	0.125781369	0.196593687	0.216751946	0.070754343	0.132236498	0.138226299	0.103037494	0.093116648	0.111723982	0.120598689	0.059192815	0.060237372	0.104546748	0.12880837	0.117331213	0.067403761	0.101627932	0.103993785	0.140888969	0.138271598	0.100333929	0.101068711	0.165310592	0.114727279	0.074052125	0.0835087	0.059124714	0.09469101	0.08777026	0.068030503	0.158702763	0.078632876
N-Ethylglycine 1	0.004164087	7.46738E-08	0.00190521	0.005101967	6.23533E-08	0.002510775	9.22988E-08	0.003650035	9.30948E-08	8.34657E-08	0.004009429	0.004465477	0.003245491	0.004707644	0.00374287	0.001694562	0.003472349	7.52267E-08	0.004828015	0.003283328	0.002236933	0.001975343	0.002826847	1.1264E-07	6.5572E-08	1.28991E-07	9.8407E-08	0.00282223	0.004169463	1.12393E-07	1.47969E-07	1.31361E-07	8.4963E-08	1.08022E-07	1.21068E-07	1.33051E-07	1.45312E-07	0.006981568	9.19905E-08	1.43044E-07	1.1552E-07	0.0027104	0.0015999	0.002196539	0.00117759	9.54953E-08	0.00283361	1.21613E-07	0.002558066
Analyte 421	0.001827241	0.002781864	0.002810154	0.002722123	0.002458973	0.004216862	0.003396574	0.0025559	9.30948E-08	0.003263962	0.004299104	0.003987754	0.00242616	8.40814E-08	0.002082565	0.00235462	0.002341238	0.002356612	0.00355105	0.002904431	0.000922421	0.001589534	0.001666973	0.001890472	0.000760061	0.002453414	0.001263313	0.001201811	0.001030635	0.001007012	0.00156424	0.001078805	0.001136237	1.08022E-07	0.001306325	0.001532284	0.002276317	0.001250507	9.19905E-08	0.0018532	0.001616549	0.001277067	6.35586E-08	5.71502E-08	6.45763E-08	0.001229723	0.000958112	0.001359648	0.001313691
hydrocinnamic acid	0.006946717	0.03328469	0.02809083	0.027654465	0.019220769	0.039843904	0.012124554	0.02490077	0.043637254	0.027642486	7.21626E-08	0.053222421	0.037378112	8.40814E-08	0.023952817	0.03022971	0.022097459	0.022107036	0.035438717	0.035195156	0.021969353	0.009451668	0.032473535	0.026393534	0.020225182	0.011800833	9.8407E-08	0.014270561	0.016716603	1.12393E-07	0.036164354	0.020938405	0.021666816	0.050082218	0.017467658	0.047125504	0.023221008	0.03609314	9.19905E-08	1.43044E-07	0.021896935	0.013740094	0.021730017	0.010900904	0.025406137	0.02812508	6.86929E-08	1.21613E-07	0.016731634
Analyte 424	7.06838E-08	7.46738E-08	8.83727E-08	8.99906E-08	6.23533E-08	7.7995E-08	9.22988E-08	7.93554E-08	9.30948E-08	8.34657E-08	7.21626E-08	7.65125E-08	6.81028E-08	8.40814E-08	7.59896E-08	0.008584737	8.97565E-08	7.52267E-08	8.23947E-08	8.52899E-08	0.006397417	0.0076276	0.008907854	0.008714989	0.005734967	0.008770769	9.8407E-08	0.005936865	0.006031661	0.008797491	0.012072001	1.31361E-07	0.006868592	0.006399416	1.21068E-07	0.007974641	0.010924717	0.009984665	9.19905E-08	1.43044E-07	0.009602601	0.006414917	6.35586E-08	0.004809684	0.004601378	0.006689047	0.005575944	0.0094902	0.00667621
aspartic acid 2	7.06838E-08	7.46738E-08	8.83727E-08	8.99906E-08	6.23533E-08	7.7995E-08	9.22988E-08	7.93554E-08	0.008826984	8.34657E-08	7.21626E-08	7.65125E-08	6.81028E-08	8.40814E-08	7.59896E-08	7.6228E-08	8.97565E-08	0.003485314	8.23947E-08	0.00311965	0.004893824	9.70291E-08	0.004382445	0.005129481	6.5572E-08	0.002768633	9.8407E-08	7.02943E-08	6.22019E-08	0.016388127	1.47969E-07	0.004684269	0.003547754	1.08022E-07	0.004819737	0.004841267	1.45312E-07	1.07666E-07	9.19905E-08	0.012786904	0.014784757	6.91621E-08	6.35586E-08	0.00458273	6.45763E-08	9.54953E-08	0.011870622	1.21613E-07	7.6301E-08
2-Deoxytetronic acid	0.000942739	0.000979792	8.83727E-08	8.99906E-08	0.000763071	7.7995E-08	9.22988E-08	7.93554E-08	0.001904893	0.00086819	0.001227577	0.001365249	6.81028E-08	0.001546066	7.59896E-08	7.6228E-08	8.97565E-08	7.52267E-08	8.23947E-08	8.52899E-08	0.000610333	0.001181172	1.11674E-07	0.000782005	0.000952773	1.28991E-07	9.8407E-08	0.000753688	6.22019E-08	0.001360812	0.000954045	1.31361E-07	0.001221082	0.001124552	0.001961491	0.001690472	0.001287245	0.002033936	0.001317322	1.43044E-07	1.1552E-07	0.000908757	0.001500087	5.71502E-08	6.45763E-08	9.54953E-08	0.001272673	1.21613E-07	0.001389246
beta-Alanine 2	0.014136796	0.014122668	0.008455117	0.018156554	0.01364223	7.7995E-08	0.019752232	0.015815977	9.30948E-08	0.017896679	7.21626E-08	7.65125E-08	0.014302085	8.40814E-08	0.013426326	0.013970543	0.019201466	0.015020093	0.021132573	0.018909147	0.008854677	0.013196926	0.014692234	0.015640625	0.009532591	0.016568712	0.014099902	0.010248826	0.008048564	0.01575079	0.012172221	0.017539375	0.007181981	0.014448932	0.017444023	0.014474628	0.017317405	0.011759007	0.012551853	0.018958222	0.014616677	0.009616718	0.00964366	0.006671931	0.010977697	0.015034234	0.009870098	0.01773056	0.011285631
Erythrose 2	0.004501473	0.004800145	0.004028664	0.001880882	0.001246677	0.002284921	0.00436894	7.93554E-08	0.005884468	0.00284141	0.00204494	0.003460522	0.000945168	0.007947983	0.00086278	0.001111016	0.003507929	7.52267E-08	0.005081879	8.52899E-08	0.002476536	0.001128509	0.001163509	0.006526323	0.002028067	0.002721586	0.001702319	0.003619996	0.003246264	0.001144399	0.001200502	0.001135164	0.002179857	0.003359625	0.000110802	0.003310911	0.001138081	0.004157266	0.003102969	0.002076059	0.004065862	0.002072151	6.35586E-08	5.71502E-08	0.002521451	0.004459117	0.003331926	0.003116643	0.001906817
Citraconic acid 2	0.004592773	0.004478482	0.005148368	0.004082703	0.00446724	0.004842205	0.006466995	0.004887803	0.007016541	0.001914121	0.00748897	0.006652248	0.003878278	8.40814E-08	0.004009713	0.004674896	0.005002129	0.004409505	0.006132402	0.006095105	0.001100048	0.001601884	0.002328316	0.002694582	0.001082757	0.003174025	0.002048813	0.001917209	0.001499689	0.002234555	0.002988787	0.002142107	0.001661875	0.002082008	0.001911952	0.002304522	0.002865655	0.001849189	0.001665006	0.003311442	0.003044124	0.002042401	0.000507357	0.001371075	0.001436924	0.002608791	0.001829781	0.002356437	0.001104927
Analyte 437	0.002136531	7.46738E-08	0.002679833	0.002897398	0.001453626	0.002224726	0.002444725	0.002799022	9.30948E-08	0.003184138	0.00211596	0.003132758	0.000878594	8.40814E-08	0.001375189	0.001899438	0.001390366	7.52267E-08	0.003255864	0.002436598	0.00138088	0.002853332	0.002793627	0.003080746	6.5572E-08	0.004779435	0.002860823	7.02943E-08	0.001496625	0.002858447	1.47969E-07	0.002406499	8.4963E-08	0.00292815	0.002552526	1.33051E-07	0.003235643	0.001502437	0.00209734	0.002883709	1.1552E-07	0.00218725	6.35586E-08	5.71502E-08	0.001729548	0.003711531	6.86929E-08	0.003691314	7.6301E-08
Analyte 439	0.003010688	0.004894246	0.00359401	0.005031589	0.002260596	0.002410551	0.002250706	0.00566102	0.006584256	0.006308971	0.007614942	0.006794098	0.009594665	0.010570223	0.007645719	0.005832269	0.006309546	0.003566113	0.011962918	0.010392514	0.026856921	0.027671842	0.042311695	0.034094352	0.017595802	0.048318034	0.027956683	0.048030419	0.04813212	0.021581936	0.058693366	0.02501091	0.032989795	0.04102966	0.024283611	0.060277073	0.037362056	0.051126771	0.036373989	0.028961828	0.045053961	0.025414457	0.022747094	5.71502E-08	6.45763E-08	0.056046981	0.03638269	0.029546515	0.021004539
3-Aminoisobutyric acid 1	0.016269464	0.020104694	0.022071125	0.026941539	0.016647371	0.019682398	0.024239221	0.023016271	0.026443572	0.027700756	7.21626E-08	7.65125E-08	0.020586745	8.40814E-08	0.017908589	0.018910335	0.022708637	0.020130112	0.025848484	0.024608657	0.014918526	0.01797092	0.02092788	0.024805115	0.014707934	0.026414898	0.01974285	0.022285184	0.016179018	0.022783062	0.0224855	0.024477597	0.01329086	0.026480621	0.027640305	0.025654594	0.027039173	0.028168619	0.021863346	0.025551995	0.023422168	0.014832714	0.015073976	0.015875962	0.021687552	0.022063309	0.014841714	0.030197969	0.016056147
L-Threose 2	7.06838E-08	0.008214967	8.83727E-08	8.99906E-08	0.005617824	7.7995E-08	0.006146174	0.006193187	0.008534595	8.34657E-08	7.21626E-08	7.65125E-08	6.81028E-08	8.40814E-08	7.59896E-08	7.6228E-08	8.97565E-08	0.003105115	0.004515082	0.006303582	0.004737163	0.005952148	1.11674E-07	0.007222245	0.004579749	0.00575291	0.008338564	0.005823434	0.00813364	0.004969627	0.005908981	0.005376904	0.005209169	0.002890698	0.000401148	0.006807089	1.45312E-07	1.07666E-07	0.00538616	0.006721163	1.1552E-07	0.008824705	0.006326874	5.71502E-08	6.45763E-08	0.01175672	0.008239	0.015776685	0.007068362
Aminomalonic acid	0.02793403	0.031104755	0.030854723	0.037854345	0.025298765	0.029678113	0.037919763	0.028852454	0.033839495	0.033323026	0.038089805	0.040869515	0.027455917	0.045547286	0.025170222	0.027247466	0.037648645	0.028719089	0.032701923	0.032757399	0.016438361	0.018020055	0.022327725	0.025078869	0.016792861	0.028616487	0.020865909	0.016826332	0.016221317	0.029626285	0.032838111	0.029704973	0.019592608	0.024286453	0.028286764	0.031150965	0.029481969	0.025638366	0.023541353	0.03894993	0.028434667	0.018132515	0.017018821	0.006539197	0.019111702	0.026341225	0.018315391	0.026057529	0.019595313
Analyte 447	0.002199921	0.000104484	0.00268972	0.0034626	0.001690286	0.001925257	0.003078587	7.93554E-08	0.003033093	0.003933818	0.000120826	0.002898341	6.81028E-08	8.40814E-08	7.59896E-08	7.6228E-08	8.97565E-08	7.52267E-08	0.002791591	0.002409178	0.002005597	0.003446087	0.002820338	0.002937747	0.002212208	0.004386008	0.002975094	0.000690273	0.001503232	0.003186653	1.47969E-07	0.002855119	0.000837881	0.003231754	0.00256048	0.001235045	0.003207525	0.001272529	0.002552395	0.00361323	0.002340542	0.00209478	6.35586E-08	0.000712805	6.45763E-08	0.003459567	0.003211979	0.003221822	7.6301E-08
Analyte 448	0.006165716	0.010091189	0.004962303	0.005847656	0.006664576	0.005581411	0.008655685	0.009008647	0.012028155	0.012597775	0.004490654	0.009282146	0.00567696	0.017587399	0.005225403	0.005535693	0.007517811	0.00676595	0.014114843	0.007443755	0.011092247	0.005931983	0.003688118	0.007959758	0.00734716	0.008876608	0.005610393	0.013039582	0.008819533	0.009204491	0.01086474	1.31361E-07	0.00710128	1.08022E-07	1.21068E-07	0.011558397	1.45312E-07	0.004774818	0.01432427	0.014904874	0.014168407	0.010424139	6.35586E-08	5.71502E-08	0.011503883	0.013884898	0.005443177	0.021891533	0.013408865
Analyte 451	0.001722061	0.001730117	0.001747423	0.002358299	0.00141208	0.001836968	0.002059717	7.93554E-08	0.002336811	0.001983968	0.002173505	0.002211977	0.001732544	8.40814E-08	0.001384199	0.001737349	0.001802674	0.001462603	0.00153024	0.001841279	0.001337796	9.70291E-08	1.11674E-07	1.1264E-07	6.5572E-08	0.001718409	9.8407E-08	7.02943E-08	0.001650704	0.002410828	1.47969E-07	1.31361E-07	0.001907518	1.08022E-07	1.21068E-07	0.003123243	1.45312E-07	0.002385709	0.002444923	1.43044E-07	0.002524641	0.001809428	0.001388061	0.00155631	0.001744549	0.001512207	0.00188014	1.21613E-07	7.6301E-08
L-Malic acid	0.0069135	7.46738E-08	0.01071671	0.008950621	0.012135983	0.008207734	0.018615146	0.023585669	0.022824393	0.012630171	0.005804673	7.65125E-08	0.007337823	0.013134861	7.59896E-08	7.6228E-08	0.006330599	0.005329846	0.012980798	0.00931345	0.014171612	9.70291E-08	0.006103255	0.007208058	6.5572E-08	1.28991E-07	9.8407E-08	7.02943E-08	6.22019E-08	0.008528165	1.47969E-07	1.31361E-07	8.4963E-08	1.08022E-07	1.21068E-07	0.006714687	1.45312E-07	1.07666E-07	9.19905E-08	1.43044E-07	0.007079908	0.00876612	0.012311191	0.013691059	6.45763E-08	9.54953E-08	0.01156851	1.21613E-07	0.006384428
Analyte 454	0.016777477	0.017253308	0.020504581	0.027623133	0.01518282	0.017844236	0.023881962	0.017496688	0.024158992	0.017153037	0.022068279	0.021958726	0.019675632	8.40814E-08	0.01526873	0.017895404	0.022662108	0.016060196	0.016170781	0.019997234	0.008310062	0.01274713	0.014055594	0.013798156	0.008335422	0.016349831	0.013514205	0.010148087	0.010310102	0.0175818	0.020893873	0.016515914	0.010683911	0.013270415	0.016087474	0.016098717	0.017965865	0.013354757	0.011937856	0.020502107	0.017606107	0.010318276	0.00762631	0.008667906	0.009694043	0.014480234	0.010345812	0.017105017	0.009943725
Analyte 456	7.06838E-08	7.46738E-08	8.83727E-08	8.99906E-08	6.23533E-08	7.7995E-08	9.22988E-08	7.93554E-08	9.30948E-08	8.34657E-08	7.21626E-08	7.65125E-08	6.81028E-08	8.40814E-08	7.59896E-08	7.6228E-08	8.97565E-08	7.52267E-08	8.23947E-08	8.52899E-08	0.000465691	0.000733171	1.11674E-07	0.000796422	0.000366996	1.28991E-07	0.000835017	0.00096625	6.22019E-08	0.000984299	1.47969E-07	1.31361E-07	0.000535385	0.000710422	1.21068E-07	1.33051E-07	1.45312E-07	0.001139464	0.000759342	0.000837674	1.1552E-07	0.000664697	0.00061042	0.000728272	0.000721522	0.000723349	0.000746201	1.21613E-07	7.6301E-08
Analyte 458	0.05249063	0.047159565	0.052040892	0.071695838	0.040787163	0.052495865	0.069703381	0.048139624	0.062652376	0.049879705	0.057581129	0.063684182	0.048886764	8.40814E-08	0.043516777	0.04584441	0.060548399	0.048042341	0.048671002	0.048526343	0.023964348	0.037236982	0.041699904	0.039022103	0.023330122	0.045721306	0.038321668	0.028613444	0.028428881	0.045220338	0.056030154	0.045423408	0.029107084	0.03588792	0.042000435	0.045557935	0.048544191	0.038750261	0.034483919	0.058058563	0.050197486	0.026858504	0.022469316	0.024441591	0.027186041	0.040174869	0.029097464	0.044875668	0.028253923
5,6-dihydrouracil 1	7.06838E-08	7.46738E-08	0.006116279	0.007995466	0.004690059	0.005864777	0.007849557	0.005388928	0.007380907	0.005369655	0.006421528	0.008213258	0.00572634	8.40814E-08	0.005525578	0.005498957	0.006670659	0.005639462	0.005339406	0.005101022	0.002694063	0.004901745	0.00396149	0.004450969	0.002005877	0.00569831	0.004418239	0.004127149	0.003302502	0.005306499	0.006365494	0.00537981	0.002963539	0.003917478	0.005325938	0.004736422	0.006169835	0.004247593	0.00362561	0.00719276	0.006044421	0.002928025	0.002341131	0.002954285	0.003513524	0.004777078	0.003073915	0.004845874	0.002887681
Ethyl cinnamate	7.06838E-08	7.46738E-08	8.83727E-08	8.99906E-08	6.23533E-08	7.7995E-08	9.22988E-08	7.93554E-08	9.30948E-08	8.34657E-08	7.21626E-08	7.65125E-08	6.81028E-08	8.40814E-08	7.59896E-08	7.6228E-08	8.97565E-08	7.52267E-08	8.23947E-08	8.52899E-08	0.003373746	0.004618443	0.011632841	0.007338793	0.003397806	0.009354705	0.008317675	0.005626978	0.006294194	0.015283836	0.012568612	0.011414589	0.006241488	0.007709223	0.015886223	0.01869877	0.015996969	0.008222707	0.013830922	0.006800363	1.1552E-07	0.011707391	0.007659957	0.003883301	0.006531146	0.006329905	0.005844215	1.21613E-07	0.008003363
Analyte 466	0.016472649	7.46738E-08	0.02179348	0.020682853	0.011967298	7.7995E-08	0.015992745	7.93554E-08	0.016290013	0.016431796	7.21626E-08	7.65125E-08	6.81028E-08	0.016143987	7.59896E-08	7.6228E-08	8.97565E-08	0.015840387	8.23947E-08	0.017668711	0.007747799	0.018639082	0.016946911	0.012841999	6.5572E-08	0.016276197	0.014580773	7.02943E-08	0.008921149	0.013577117	0.014932316	0.018113314	0.009273655	0.013250245	0.017583277	0.014214464	0.018257937	0.009702568	0.011455746	1.43044E-07	0.01581736	0.010622233	0.002265814	0.006603368	0.013124219	0.013342384	6.86929E-08	0.012511235	0.010717532
Analyte 467	7.06838E-08	0.003653841	0.003760476	0.002926298	0.001101238	0.002096186	0.002086901	0.00394299	0.004072413	8.34657E-08	0.001275377	0.00152972	0.001690403	0.002725972	0.001012931	0.002429033	0.001093593	0.001250378	8.23947E-08	0.001760845	0.002726808	0.00194527	0.002165957	0.003281458	0.002832549	0.001830995	0.003776042	0.003109632	0.002130534	0.003041138	1.47969E-07	0.001782219	0.001451076	1.08022E-07	0.001780874	0.002688531	0.001202416	1.07666E-07	0.001522793	0.002826848	1.1552E-07	0.003348987	6.35586E-08	5.71502E-08	6.45763E-08	9.54953E-08	0.002422675	0.005435978	0.001177183
Analyte 468	7.06838E-08	7.46738E-08	8.83727E-08	8.99906E-08	6.23533E-08	7.7995E-08	9.22988E-08	7.93554E-08	9.30948E-08	8.34657E-08	7.21626E-08	7.65125E-08	0.001685087	0.00142088	7.59896E-08	7.6228E-08	8.97565E-08	7.52267E-08	8.23947E-08	0.001323809	0.00107236	0.002278962	0.002230483	0.002205809	0.00183997	0.003067927	0.002941146	0.002294236	0.001198468	0.001854475	0.00351356	0.002282128	0.002205843	1.08022E-07	0.002609612	0.003827946	0.003682823	0.002557293	0.001710631	0.002895503	0.002821784	0.00122342	0.001395585	0.001562314	6.45763E-08	0.003307473	0.002134422	0.003123317	7.6301E-08
Analyte 469	7.06838E-08	7.46738E-08	8.83727E-08	8.99906E-08	6.23533E-08	7.7995E-08	9.22988E-08	7.93554E-08	9.30948E-08	8.34657E-08	7.21626E-08	7.65125E-08	6.81028E-08	8.40814E-08	7.59896E-08	7.6228E-08	8.97565E-08	7.52267E-08	8.23947E-08	8.52899E-08	5.90608E-08	0.006194808	0.011671218	0.009049778	6.5572E-08	0.009407006	0.009183108	0.006112138	0.005576792	0.01576347	0.012830877	0.013055552	0.008754856	0.01252942	0.013485382	0.021781888	0.017450477	1.07666E-07	0.012640564	1.43044E-07	1.1552E-07	0.009750965	0.004068519	5.71502E-08	6.45763E-08	9.54953E-08	0.006274153	1.21613E-07	0.009379342
Analyte 470	7.06838E-08	7.46738E-08	0.005804513	0.001837284	0.002127068	0.000669981	0.004390489	0.005496554	0.008534545	8.34657E-08	0.002860123	0.00597475	0.005676791	0.002788819	0.004344965	0.002808835	0.002575322	0.002268793	0.00505414	0.004111702	0.002045581	0.005458215	0.003144773	0.00436907	0.00186548	1.28991E-07	0.006278453	0.005616409	0.001554404	0.006175583	1.47969E-07	1.31361E-07	0.001724216	0.004694648	0.006085774	1.33051E-07	0.004204755	0.003400563	0.004092512	0.002611671	0.002688996	0.003745542	6.35586E-08	0.004820696	6.45763E-08	9.54953E-08	0.004066016	0.003298084	0.003533155
Analyte 472	0.004426215	7.46738E-08	0.005148157	8.99906E-08	0.004385776	0.005205183	0.00648205	0.00373572	0.005353212	8.34657E-08	7.21626E-08	0.005901531	0.003913696	8.40814E-08	0.003376152	0.0051871	0.005952811	0.003525564	0.004353891	8.52899E-08	0.003327467	0.005189361	0.005195055	0.005442408	0.003249423	0.006789566	0.005222306	0.004234041	0.004100184	0.006475137	0.006203819	0.007601828	0.004481936	0.005323828	0.006608197	0.00688922	0.006777372	0.005024415	0.004741479	0.008002638	0.006912596	0.00355692	0.002412255	0.00294079	6.45763E-08	0.005907397	0.004252895	0.006345	0.004407854
Analyte 474	7.06838E-08	7.46738E-08	0.001576822	0.001882769	0.000760539	7.7995E-08	9.22988E-08	7.93554E-08	9.30948E-08	8.34657E-08	0.001575563	0.00156139	0.001555539	8.40814E-08	0.001650201	0.001034106	0.001667156	0.00136531	0.002144358	0.002041531	0.001496305	0.002147051	0.001286526	0.001848904	0.001263384	0.001933091	0.001505791	0.002358357	6.22019E-08	0.001707665	0.001733489	0.001387922	0.001243527	0.001549728	0.001901688	0.001910629	0.00217077	0.002147762	0.001817968	0.0022531	0.001529571	0.001074523	0.00131724	5.71502E-08	0.001623039	0.001667945	0.001398578	0.001686667	7.6301E-08
methionine 1	7.06838E-08	7.46738E-08	8.83727E-08	0.006524562	6.23533E-08	7.7995E-08	9.22988E-08	0.02267089	0.037096075	8.34657E-08	0.022972261	0.0065633	0.037711257	8.40814E-08	0.04427423	0.004434158	8.97565E-08	7.52267E-08	8.23947E-08	0.078366259	0.004956093	9.70291E-08	1.11674E-07	1.1264E-07	6.5572E-08	1.28991E-07	9.8407E-08	0.005912831	0.009613182	1.12393E-07	1.47969E-07	1.31361E-07	0.0022238	0.008944038	1.21068E-07	0.007337561	1.45312E-07	0.025806298	0.016455146	1.43044E-07	1.1552E-07	0.002160027	0.005570953	0.028977146	0.024512505	0.007413214	6.86929E-08	1.21613E-07	0.003427719
oxoproline	0.082713745	7.46738E-08	0.124138434	0.095425219	0.051272995	0.046823228	0.186012345	7.93554E-08	0.435441584	8.34657E-08	0.0413047	0.050434321	0.062224693	0.182434798	0.040050852	0.032403981	0.04158388	0.040775882	0.195982946	0.111660734	0.120996276	0.111873739	0.130454843	0.269184693	0.088952153	0.220005096	0.076708962	0.130807093	0.147990916	0.40915504	0.047202137	0.060114152	0.060577409	0.046513871	0.113465511	0.342947646	0.037520041	0.108982332	0.163770532	0.079958417	0.111358187	6.91621E-08	6.35586E-08	5.71502E-08	0.256997872	9.54953E-08	0.28080973	0.142481461	7.6301E-08
Analyte 479	7.06838E-08	0.005298426	0.004470384	0.004674736	0.004002478	0.004891294	9.22988E-08	7.93554E-08	0.005789479	8.34657E-08	0.002611196	0.003299951	0.00184665	0.002889012	0.002544792	0.002558741	0.003477333	0.002526659	0.002712669	0.002069463	0.00117065	0.002098202	0.001069783	0.001892531	0.001502006	1.28991E-07	0.001435048	7.02943E-08	6.22019E-08	0.0029807	0.000286533	0.002494823	0.000952716	1.08022E-07	0.001825803	0.00142118	0.001590921	1.07666E-07	0.001319973	0.002759534	1.1552E-07	0.000756024	0.001482269	5.71502E-08	6.45763E-08	0.002293824	0.000695622	0.002466582	0.000935241
L-glutamic acid	7.06838E-08	0.015436417	8.83727E-08	8.99906E-08	6.23533E-08	7.7995E-08	9.22988E-08	7.93554E-08	0.010776658	0.022860498	7.21626E-08	7.65125E-08	6.81028E-08	8.40814E-08	7.59896E-08	7.6228E-08	8.97565E-08	7.52267E-08	8.23947E-08	8.52899E-08	0.001830296	9.70291E-08	0.005316073	0.009975728	0.002384202	0.009820034	9.8407E-08	0.002164596	0.002724945	0.017854294	1.47969E-07	1.31361E-07	8.4963E-08	1.08022E-07	0.003284563	0.012179316	1.45312E-07	1.07666E-07	0.00277164	0.003100829	1.1552E-07	0.019359888	6.35586E-08	0.0075032	0.002182386	0.013576534	0.007338121	0.003668578	7.6301E-08
Threonic acid	7.06838E-08	7.46738E-08	8.83727E-08	8.99906E-08	6.23533E-08	7.7995E-08	9.22988E-08	7.93554E-08	9.30948E-08	8.34657E-08	7.21626E-08	7.65125E-08	6.81028E-08	8.40814E-08	7.59896E-08	0.000899129	8.97565E-08	7.52267E-08	0.001943195	8.52899E-08	0.000613294	9.70291E-08	0.000824949	0.001227229	6.5572E-08	1.28991E-07	0.000761844	0.001637586	6.22019E-08	1.12393E-07	1.47969E-07	0.001024965	0.000534123	0.000667258	0.001415842	0.001667753	1.45312E-07	0.002460619	0.001117392	1.43044E-07	1.1552E-07	0.000853951	0.001563021	0.000998618	0.0011755	0.001357419	0.001482563	1.21613E-07	0.00163308
Maleamate 2	7.06838E-08	7.46738E-08	8.83727E-08	0.018725385	6.23533E-08	7.7995E-08	9.22988E-08	7.93554E-08	0.019490294	8.34657E-08	7.21626E-08	7.65125E-08	6.81028E-08	8.40814E-08	7.59896E-08	0.004638543	0.006100097	7.52267E-08	8.23947E-08	8.52899E-08	0.008961384	0.011004734	0.01503779	0.017084306	0.006064741	0.018133621	0.011610476	0.009587451	0.008375573	0.01845498	0.010106396	0.007517617	0.002348588	0.010355517	0.007507395	0.01619063	0.00837614	0.010925401	0.011795221	0.012926443	0.015054399	0.005036692	0.010635514	0.008084786	0.011429677	0.0138	0.005858078	0.005681014	0.009780941
Analyte 486	0.106711889	0.098715753	0.104858733	0.139043555	0.079771545	0.099784202	0.135440178	0.093996436	0.125329229	0.087516142	0.118058703	0.1228211	0.095713298	0.127239104	0.078814599	0.09321014	0.117260483	0.094238262	0.094853028	0.097146316	0.037709284	0.057997408	0.066216244	0.06406612	0.037574077	0.074405003	0.06214903	0.046920214	0.04648046	0.076370066	0.092621077	0.076454565	0.046857461	0.055282448	0.067471118	0.074789083	0.078849268	0.062793263	0.056765005	0.093750855	0.077963547	0.041940143	0.035058624	0.041568451	0.044866052	0.064624077	0.047287326	0.073873189	0.049124886
Analyte 488	0.026778686	0.023068566	0.018989757	0.03063307	0.016978123	0.01904062	0.026446337	0.021716616	0.026070899	0.016046334	0.028903769	0.029616454	0.025229818	0.025675777	0.020713332	0.01884107	0.025095584	0.019787146	0.021192767	0.017937452	0.006980846	0.011313901	0.011672876	0.010690298	0.007049784	0.012843004	0.011583673	0.009193167	0.008818139	0.013107614	0.016686543	0.013605906	0.008709433	0.009829459	0.012118716	0.013697841	0.013437437	0.011425802	0.010198753	0.01779452	0.014730192	0.008233581	0.006568863	0.008567678	0.010109511	0.014593897	0.011183287	0.014330751	0.008334806
Analyte 489	7.06838E-08	7.46738E-08	0.001902135	0.003040505	6.23533E-08	0.001725705	9.22988E-08	0.003171679	9.30948E-08	0.00329866	0.001891406	0.002297714	6.81028E-08	0.002814606	0.003338074	0.00277882	0.003364761	0.001986561	8.23947E-08	0.003352352	0.001661559	0.002309064	0.002683698	0.002116281	0.001485042	0.001832159	0.002515269	0.002246047	0.001631628	0.001784579	0.002661067	0.002089964	0.00215415	0.001456792	0.002066194	0.003131809	0.001577844	0.002352774	0.001787319	0.003096335	0.002846472	0.001803511	0.001231115	5.71502E-08	0.002118382	0.00251304	0.002060289	0.002358344	7.6301E-08
Analyte 492	0.008996206	0.009175906	0.011106503	8.99906E-08	0.007851614	0.011365563	0.012633477	0.009382261	9.30948E-08	0.009192715	7.21626E-08	7.65125E-08	0.009540285	8.40814E-08	0.008789314	0.008942728	0.011298364	0.009340608	0.010010982	0.010130327	0.00720166	0.011613829	0.011991431	0.010782228	0.006445725	0.014994816	0.011155831	0.007807854	0.007853366	0.012687932	0.018806017	0.013602416	0.008921211	0.010236302	0.011373744	0.013780569	0.014615006	0.010669625	0.009876098	0.016743949	0.015161611	0.008507112	0.006062984	0.006787952	0.006974837	0.01197528	0.008246922	0.01326573	0.008914349
creatine	0.002187246	7.46738E-08	0.00332579	0.000789317	6.23533E-08	7.7995E-08	9.22988E-08	0.003131498	0.003755476	0.001423239	0.002843196	0.001086921	0.003091256	0.001611645	0.00154191	0.00058605	8.97565E-08	7.52267E-08	0.001653212	0.001700487	0.00217189	0.002312175	0.00117273	1.1264E-07	0.002326611	0.003001794	9.8407E-08	7.02943E-08	0.003324137	0.003977605	0.005800764	1.31361E-07	0.003029304	0.001474437	0.005279703	0.002362727	0.003962131	0.004378055	0.002789876	1.43044E-07	0.002694345	0.002270275	6.35586E-08	5.71502E-08	6.45763E-08	9.54953E-08	0.003349104	1.21613E-07	0.001362387
4-Hydroxyquinazoline	0.002568058	0.003235419	0.001994027	0.002596544	0.00134984	0.001863211	0.001645827	0.002016582	0.002390249	0.002384645	0.003156621	0.001760942	6.81028E-08	0.003150915	7.59896E-08	0.001411316	0.002881817	0.001745127	0.001278978	0.002275289	0.003471615	0.005301802	0.005688533	0.005033667	0.003363073	0.00595345	0.005386911	0.005706614	0.004796435	0.006597908	0.008058058	0.007046639	0.004322937	0.005020043	0.005563005	0.006176733	0.007132682	0.006817112	0.005031501	0.007961296	0.008037499	0.004352823	0.003141809	0.004595165	6.45763E-08	0.007302815	0.004882936	0.006963238	0.003732974
Dodecanol	7.06838E-08	1.98773E-05	8.83727E-08	8.99906E-08	6.23533E-08	7.7995E-08	9.22988E-08	7.93554E-08	9.30948E-08	8.34657E-08	7.21626E-08	7.65125E-08	6.81028E-08	8.40814E-08	7.59896E-08	7.6228E-08	8.97565E-08	0.000234545	8.23947E-08	8.52899E-08	0.029704839	0.013876249	0.041799824	0.03309228	0.017944422	0.01472148	0.01906499	0.013089561	0.022413368	0.034682041	0.040135251	0.005225471	0.018450144	0.062978945	0.019817832	0.048837382	0.027197884	0.045919428	0.055885227	0.000249584	0.023939931	0.023704941	0.023435854	0.018636919	6.45763E-08	0.029371748	0.011614095	0.053805118	0.023827978
alpha-ketoglutaric acid	0.003919464	0.001397172	8.83727E-08	8.99906E-08	6.23533E-08	7.7995E-08	9.22988E-08	7.93554E-08	9.30948E-08	8.34657E-08	7.21626E-08	0.002790069	6.81028E-08	8.40814E-08	7.59896E-08	7.6228E-08	0.004993057	7.52267E-08	8.23947E-08	8.52899E-08	5.90608E-08	9.70291E-08	0.001250369	0.002047343	0.000394256	1.28991E-07	0.001269799	0.001768178	0.004312733	0.005984234	0.001335629	0.000572731	0.000944171	0.002676235	0.001304614	1.33051E-07	1.45312E-07	1.07666E-07	0.000696721	0.003631423	0.00121502	0.003111819	0.003451954	0.001432787	0.002307577	0.000121706	0.001836749	0.001322592	0.003732767
N-Methyl-L-glutamic acid 2	0.008456737	0.008671086	0.00809969	0.012196703	0.006967413	0.009047647	0.010421575	0.008172403	0.010936169	0.008831208	0.011220773	0.009821702	0.008214016	0.011517492	7.59896E-08	0.008196139	0.009521035	0.001378635	0.00933178	0.007746633	0.004527563	0.007708819	0.007738995	0.008726503	0.004708874	0.008472983	0.008226904	0.005569728	0.00612044	0.0088212	0.010391185	0.00909004	0.005680116	0.006776032	0.007808144	0.007991188	0.009245317	0.007193437	0.006324398	0.010973553	0.009013991	0.005361104	0.004612715	0.005413702	0.005624019	0.007928917	0.004969338	0.008658048	0.005684349
Analyte 505	0.004582282	0.004121661	0.003118231	0.00317618	0.002219718	7.7995E-08	0.003822475	7.93554E-08	0.005897612	0.003716994	0.003403456	0.003086135	0.002721831	0.003298751	0.004036477	0.002726738	0.002889928	0.002768791	0.004519186	0.003737422	0.00301764	0.00376962	0.005042446	0.006132708	0.003302054	0.004029458	0.005259142	0.004100636	0.002607947	0.005094566	0.003389687	0.005339534	0.003045347	0.004352634	0.005389525	0.005005618	0.00474239	0.004800718	0.004822442	0.005252415	0.003202316	0.005172184	0.004663261	0.002163705	6.45763E-08	0.005189046	0.003325315	0.00482767	0.00270919
N(epsilon)-Trimethyllysine	7.06838E-08	7.46738E-08	8.83727E-08	8.99906E-08	6.23533E-08	7.7995E-08	9.22988E-08	7.93554E-08	9.30948E-08	8.34657E-08	7.21626E-08	7.65125E-08	6.81028E-08	8.40814E-08	7.59896E-08	7.6228E-08	8.97565E-08	7.52267E-08	8.23947E-08	8.52899E-08	0.015687657	0.026279119	0.025878881	0.023369042	0.018120496	0.023408001	0.022074646	0.014153996	0.016648548	0.022415791	0.030617031	0.030866659	0.026787529	0.024051886	0.02619614	1.33051E-07	0.026124968	0.023930078	0.024628428	0.031789938	0.02648546	0.010523968	0.012396144	0.018675343	0.022738695	0.035860648	0.019635325	0.031244414	0.010196621
2-hydroxy-3-isopropylbutanedioic acid	7.06838E-08	0.005992533	0.002233628	8.99906E-08	0.002540012	0.004074771	0.004651641	0.00557096	0.007128685	8.34657E-08	0.006325265	7.65125E-08	6.81028E-08	8.40814E-08	0.003228392	0.003622947	8.97565E-08	0.004078369	8.23947E-08	0.004604773	0.00198814	0.004583321	1.11674E-07	0.001915769	0.002192733	1.28991E-07	0.001935757	0.002184946	0.001068331	0.004443409	0.003839851	0.004075481	0.002816258	0.001444972	0.003809022	0.005119525	0.003246987	1.07666E-07	0.00465356	0.004873757	0.002819841	0.003025661	0.00293581	0.002812565	0.004716563	0.008461093	0.005223934	0.003455301	7.6301E-08
Analyte 513	0.003831713	0.003771462	8.83727E-08	0.003306118	0.00130749	7.7995E-08	0.001827387	0.002737982	9.30948E-08	8.34657E-08	0.002375432	0.002267706	0.002388866	0.00163086	0.002914971	0.002161786	8.97565E-08	7.52267E-08	0.003730861	0.002872308	0.002284156	0.003531518	0.00364572	0.004720378	0.003483276	0.003440834	0.003812535	0.003151605	0.002106153	0.003939823	0.003344301	0.004600026	0.002896278	0.003636935	0.004546295	0.004738252	0.004273486	0.003800697	0.003846537	0.004056231	0.002361314	6.91621E-08	0.00292633	0.002033823	0.002647312	0.004252805	0.003309446	0.003857449	0.002025921
Analyte 515	0.002856746	0.003132199	0.001670322	0.002047796	0.000979961	0.001449297	9.22988E-08	7.93554E-08	0.002306981	0.000863723	0.001842978	7.65125E-08	6.81028E-08	8.40814E-08	7.59896E-08	7.6228E-08	0.002097354	7.52267E-08	8.23947E-08	8.52899E-08	0.002060437	0.003541744	0.002383395	0.003919295	0.002826009	0.003846019	0.002516472	0.004044907	0.002243012	0.003037838	1.47969E-07	1.31361E-07	0.003828346	0.003037224	0.003907971	0.004581829	0.003821765	0.002749648	0.003431562	1.43044E-07	1.1552E-07	0.003990336	0.00261638	0.002377522	0.002521738	9.54953E-08	0.002888564	0.003361552	0.002000562
Analyte 516	7.06838E-08	7.46738E-08	8.83727E-08	0.000967792	6.23533E-08	0.000548854	0.001132656	7.93554E-08	9.30948E-08	0.001689269	7.21626E-08	0.001676614	0.00189742	0.00069372	7.59896E-08	0.001396275	0.002411356	0.001381036	0.001688924	0.002212628	0.000471227	9.70291E-08	0.001615852	1.1264E-07	0.000588975	1.28991E-07	9.8407E-08	0.000701025	6.22019E-08	0.001938197	1.47969E-07	0.002159876	8.4963E-08	0.0010301	1.21068E-07	1.33051E-07	1.45312E-07	1.07666E-07	0.001328999	1.43044E-07	1.1552E-07	0.000563799	6.35586E-08	0.000659496	6.45763E-08	9.54953E-08	0.001086015	0.001559082	0.000883308
D-erythronolactone 2	0.008270655	0.008056949	0.007850434	0.00958378	0.006393171	0.007839796	0.009068129	0.008439442	0.008661605	8.34657E-08	0.008320813	0.009789371	0.008229798	0.010491753	0.006970128	0.006527991	0.009271176	0.007893786	0.008432287	0.006994211	0.003608844	0.006727219	0.00533362	0.005500412	0.003479377	0.006655209	0.005996727	0.00543551	0.004607629	0.007613354	0.008961861	0.006786303	0.003586324	1.08022E-07	0.005607885	0.006431083	0.007028665	1.07666E-07	0.005802241	0.009314886	0.008815117	0.004090521	0.00378147	0.004680579	0.005093068	0.0077484	0.005750369	0.008014052	0.004273534
beta-Glutamic acid 1	7.06838E-08	0.007813746	0.00902611	0.006778392	0.004454735	0.007938776	0.006149782	0.012687581	0.009049717	0.004887358	0.012064077	0.008181451	0.004654128	0.007258929	0.005858444	0.001114409	0.009650774	0.009401922	0.005105924	0.0049179	0.009934154	0.006617173	0.008284851	0.006057723	0.007444561	0.005374548	0.00636014	7.02943E-08	0.00898827	0.007961008	0.007981153	0.00676626	0.01604949	0.011591074	0.006424942	0.008398874	0.006763282	0.012338651	0.005333806	0.007264345	0.007156724	0.006132951	0.007258171	0.010194153	6.45763E-08	9.54953E-08	0.008266318	1.21613E-07	0.003610168
L-Dithiothreitol	7.06838E-08	7.46738E-08	8.83727E-08	0.01051113	6.23533E-08	0.011378388	0.007951498	7.93554E-08	9.30948E-08	8.34657E-08	7.21626E-08	7.65125E-08	6.81028E-08	8.40814E-08	0.006441002	7.6228E-08	8.97565E-08	0.0088446	8.23947E-08	0.006215923	5.90608E-08	0.010740339	0.010896402	0.007835668	0.008977383	0.010013621	0.009206911	7.02943E-08	6.22019E-08	0.011109978	0.009474073	0.007497862	0.008197423	0.009495377	0.007520291	0.015756696	0.007870493	0.009953141	0.010251383	1.43044E-07	0.012514466	0.010212056	6.35586E-08	0.00950778	0.009602595	0.009754243	6.86929E-08	0.010970932	0.011314458
hexadecane	0.043898355	7.46738E-08	0.07200799	0.029251177	0.047436769	0.047069048	0.034989662	7.93554E-08	0.058288361	8.34657E-08	7.21626E-08	0.073600934	0.018953313	0.026631135	0.046507347	0.02616497	0.04799742	0.035132135	0.082953201	8.52899E-08	0.016161452	0.061363728	0.068654177	0.018192173	0.037944808	0.052303676	0.039143747	0.010857493	0.02061238	0.025396136	0.054255973	0.04688947	0.011097527	0.028983949	0.021593583	0.056727801	0.031648559	0.017492213	0.023307279	0.028949773	0.029980483	0.021812047	0.036775974	0.019437597	0.049734873	0.022222523	0.021667829	0.081355615	0.025947738
Analyte 524	7.06838E-08	7.46738E-08	8.83727E-08	8.99906E-08	6.23533E-08	7.7995E-08	9.22988E-08	7.93554E-08	9.30948E-08	8.34657E-08	7.21626E-08	7.65125E-08	6.81028E-08	8.40814E-08	7.59896E-08	7.6228E-08	8.97565E-08	7.52267E-08	8.23947E-08	8.52899E-08	0.001331708	0.001708542	0.002189621	0.002191951	6.5572E-08	0.003046287	0.001761371	0.002173411	6.22019E-08	0.001810294	0.002723315	0.001730863	0.001782153	0.001817959	0.002013892	0.00296896	0.00282467	0.002728481	0.001626709	0.002079264	0.002414084	6.91621E-08	6.35586E-08	0.001876649	6.45763E-08	9.54953E-08	0.002156642	0.00198509	0.001018652
Analyte 525	0.002874394	0.00588059	0.002881054	0.002757869	0.002179426	0.002195166	0.001619655	0.005623937	0.005572431	0.004874145	0.002124456	0.002736442	0.006803847	0.004712564	0.004650429	0.002665733	0.003350328	0.001489956	0.008847589	0.005174701	0.016022192	0.018755383	0.019882054	0.019278209	0.010398133	0.019101301	0.014790479	0.017737576	0.017158099	0.017166388	0.022534901	0.010211955	0.015876986	0.012648065	0.012993871	0.017363358	0.012666771	0.013913833	0.013418052	0.015321308	0.021128542	0.013320282	0.01186981	0.018022451	6.45763E-08	0.02730084	0.017286181	0.021460755	0.009085153
Analyte 526	0.003301091	0.003148376	0.001734425	8.99906E-08	6.23533E-08	7.7995E-08	9.22988E-08	0.006823765	9.30948E-08	0.005555336	0.016256614	0.006439185	0.007427301	8.40814E-08	0.009074729	0.007181955	0.010278014	0.005428267	0.012144226	0.009109269	0.009850902	0.003850206	0.013096773	0.01181385	0.003334961	0.006667527	0.004977571	0.010373708	0.007505012	0.009405128	0.011703331	0.014378049	0.012661836	0.02622816	0.016605949	0.010839591	0.014013389	0.02489211	0.012596449	1.43044E-07	0.00309163	0.010209525	0.00683354	0.003349072	0.001489568	9.54953E-08	0.004558209	0.002743861	0.007404709
glutamic acid	7.06838E-08	0.011133448	8.83727E-08	8.99906E-08	6.23533E-08	7.7995E-08	9.22988E-08	7.93554E-08	0.010926137	0.004747459	7.21626E-08	7.65125E-08	6.81028E-08	0.002388221	7.59896E-08	7.6228E-08	8.97565E-08	7.52267E-08	8.23947E-08	8.52899E-08	0.00305657	0.000341633	1.11674E-07	0.000598945	0.000147731	1.28991E-07	9.8407E-08	0.001263773	6.22019E-08	0.004559975	0.000312552	0.000278138	8.4963E-08	1.08022E-07	0.001900493	0.00558334	1.45312E-07	0.003152919	0.004785704	1.1619E-05	1.1552E-07	0.000407973	0.006853536	5.71502E-08	0.007080697	0.01394649	0.00134221	1.21613E-07	0.007269622
4-Hydroxy-3-methoxybenzyl alcohol	0.028853543	0.031925039	0.027477161	0.044566932	0.024562452	0.029133047	0.036740082	0.029997787	0.031551846	0.023011733	0.040428858	0.045132214	0.034945338	0.04425498	0.032422823	0.026613205	0.042414797	0.035761472	0.033911659	0.025840425	0.009080915	0.020833181	0.018237329	0.013825183	0.009140557	0.01786812	0.015440005	0.016767757	0.011167852	0.023882387	0.027854229	0.02062495	0.011222217	0.012602201	0.017449358	0.01988022	0.021104493	0.01564727	0.015033962	0.031239688	0.027104098	0.01085261	0.008702019	0.015653108	0.015598811	0.024796444	0.019203094	0.021724849	0.011281976
tartaric acid	0.001805659	0.003600542	0.001001554	8.99906E-08	6.23533E-08	7.7995E-08	0.00168667	0.005354524	0.002687989	0.00245794	0.00149294	7.65125E-08	0.001546961	0.001797668	7.59896E-08	7.6228E-08	0.003116498	0.002191883	8.23947E-08	0.002065677	0.002241786	0.000969529	0.004924058	0.005644779	0.000930911	0.002644536	0.002753428	0.006594475	0.002615086	0.007653398	0.007843992	0.004445475	0.004421103	0.002646479	1.21068E-07	0.003485009	0.005274286	0.005852151	0.006646846	0.002360117	0.002308432	0.002484523	0.004247154	0.005099999	0.00091421	9.54953E-08	6.86929E-08	0.002473306	0.004034381
5-Aminovaleric acid 1	7.06838E-08	0.18024625	0.043255737	0.077342156	0.016593355	0.028755068	0.044342694	0.139646316	0.066944976	8.34657E-08	0.065034307	0.026302691	6.81028E-08	8.40814E-08	0.092961829	7.6228E-08	0.040449797	0.030145307	8.23947E-08	8.52899E-08	0.051939878	0.096125886	0.059403897	0.139744715	0.048563631	0.301092554	0.191787949	7.02943E-08	0.033543305	0.226167799	0.036190126	0.048965828	0.016789372	0.052030654	0.052176263	0.226645682	0.070490554	0.105967129	0.073875832	0.016505023	0.047660939	6.91621E-08	0.110271888	5.71502E-08	0.26337034	0.086151076	6.86929E-08	0.556338977	0.03696641
phenylalanine 1	7.06838E-08	0.032015562	0.016580007	0.00961746	6.23533E-08	0.00329874	9.22988E-08	0.035996819	0.12811037	0.012861732	0.056895129	0.031740366	0.111522918	8.40814E-08	0.095468038	0.028926012	0.003242695	0.004834148	8.23947E-08	8.52899E-08	0.009198652	9.70291E-08	1.11674E-07	1.1264E-07	6.5572E-08	1.28991E-07	9.8407E-08	0.005072672	0.006399285	0.002881699	0.001904706	1.31361E-07	0.00226872	0.016222552	1.21068E-07	1.33051E-07	1.45312E-07	1.07666E-07	9.19905E-08	1.43044E-07	1.1552E-07	0.002180636	6.35586E-08	0.037961385	0.082594584	9.54953E-08	6.86929E-08	0.003377824	0.002202352
Fluorene	0.009003975	0.017960877	0.008599351	0.014179381	0.004784314	0.004987298	0.00562228	0.017112658	9.30948E-08	0.008138221	0.01483765	0.014776978	6.81028E-08	8.40814E-08	7.59896E-08	7.6228E-08	0.011282737	0.010550235	8.23947E-08	8.52899E-08	0.004364509	0.002711588	0.005015004	0.006771634	0.004584256	0.004030926	0.004134039	0.002819216	0.003383373	0.00643939	0.008929161	0.003581163	0.0024602	0.007704881	0.00441486	0.007429392	0.006420427	0.008693681	0.006736035	0.003822965	0.004352549	0.002380772	0.003259873	5.71502E-08	6.45763E-08	0.012304392	0.003278601	1.21613E-07	0.002915997
Analyte 536	7.06838E-08	7.46738E-08	8.83727E-08	8.99906E-08	6.23533E-08	7.7995E-08	9.22988E-08	7.93554E-08	9.30948E-08	8.34657E-08	7.21626E-08	7.65125E-08	6.81028E-08	8.40814E-08	7.59896E-08	7.6228E-08	8.97565E-08	7.52267E-08	8.23947E-08	8.52899E-08	0.001234155	0.002477846	0.002508022	0.002750402	0.001403584	1.28991E-07	0.00198519	0.001231958	0.001227959	1.12393E-07	0.00339575	0.00305244	0.00243234	0.002566437	0.003708923	0.003792333	0.003996823	0.002881291	0.002593251	0.003435801	0.002294329	6.91621E-08	0.001132331	0.000961611	0.001583495	0.002774565	0.001245653	0.003181587	7.6301E-08
4-hydroxyphenylacetic acid	0.047528997	0.097979806	0.011345396	0.019093762	0.018211928	0.014037513	0.011880658	0.149952564	0.016371447	0.05116816	0.004351595	0.003933326	0.080346135	0.005342953	0.047486413	0.003208947	0.003548824	0.003845407	0.004654824	0.264327746	0.072469438	0.043953795	0.131665795	0.175263545	0.030100222	0.220271565	0.069742651	0.109251467	0.051380313	0.146675963	0.133789185	0.39431375	0.013068309	0.104457395	1.21068E-07	1.33051E-07	0.324305232	0.376093575	0.19942536	0.026152695	0.025280075	0.292080326	0.041409637	0.014912348	0.037292771	0.053235259	0.008066486	0.034769803	0.068766893
allose 1	0.001302857	0.000448467	0.000440624	8.99906E-08	0.000320396	0.000158853	9.22988E-08	0.000498017	0.000372315	0.00024238	7.21626E-08	0.000478225	0.000730254	8.40814E-08	0.000654917	7.6228E-08	8.97565E-08	7.52267E-08	8.23947E-08	8.52899E-08	0.002388006	0.00394843	0.004853896	0.004815151	0.003547225	1.28991E-07	0.003407828	0.00166464	0.00225918	0.005392176	0.007414738	0.005744779	0.004121707	0.006366984	0.0075202	0.007783313	0.008089351	0.006992154	0.004207519	0.005417162	0.003975066	6.91621E-08	6.35586E-08	0.000949015	0.002849415	9.54953E-08	6.86929E-08	0.002708864	7.6301E-08
Analyte 545	7.06838E-08	7.46738E-08	8.83727E-08	0.00062484	6.23533E-08	7.7995E-08	9.22988E-08	7.93554E-08	9.30948E-08	8.34657E-08	7.21626E-08	7.65125E-08	6.81028E-08	0.00097099	7.59896E-08	0.000682631	8.97565E-08	7.52267E-08	0.000886078	8.52899E-08	0.001461078	0.002789007	0.003650046	0.002536151	0.001401473	0.003740934	9.8407E-08	0.002173604	0.002144191	0.00205576	0.005400553	0.002221775	0.002665441	0.002275776	0.002172649	0.004786666	0.002744729	0.002771536	0.002184041	0.003676339	0.003670447	0.001253133	0.001568596	0.001975152	0.001646623	0.002586357	0.001812864	0.002336651	0.001098897
Analyte 546	0.018603435	0.024520842	0.011636867	0.014613953	0.006760788	0.003436318	0.01165852	7.93554E-08	0.043434203	0.016710341	0.017144847	0.010328967	0.012474939	0.014187277	0.01513683	0.015114355	0.023223583	0.022896952	0.014039495	0.032018353	0.018935981	0.015223409	0.015381461	0.024676069	0.015415925	0.016616814	0.013227834	0.028507314	0.022521005	0.027034732	0.033143738	0.037127127	0.034958166	0.03072144	0.041293775	0.038320805	0.045901389	1.07666E-07	0.015111558	0.020988671	1.1552E-07	0.037884521	6.35586E-08	0.038001052	6.45763E-08	0.032476123	6.86929E-08	0.032533594	0.041724647
lauric acid	0.002354118	0.008147707	0.005998468	0.004189577	0.005587452	0.003377067	0.006366555	0.010760815	0.007761826	0.008604941	0.008387621	0.003609822	0.01029402	0.007713108	0.008749936	0.006956771	0.007790892	0.008510219	0.010070417	0.012706745	0.011575635	0.01545151	0.012640982	0.013918565	0.012652892	0.007621579	0.00974399	0.011613718	0.012457023	0.01432449	0.013377952	0.016331534	0.020684824	0.013309015	0.015028787	0.019955936	0.023107114	0.020141341	0.019792699	0.011253583	0.007153932	0.011903707	0.017180511	0.011331031	0.017994153	0.015239251	0.01267121	0.016882752	0.013577104
Analyte 548	0.003789937	7.46738E-08	0.004243201	0.007540038	0.002944817	0.003613711	0.004439814	0.005995048	0.005201019	0.004501751	0.003521492	0.003003461	0.002208372	0.004760086	0.002950327	0.003355276	0.004117107	0.003874723	0.003112294	8.52899E-08	0.004940232	0.006709695	0.011464698	0.010363429	0.005047797	0.009061515	0.005387631	0.002909884	0.005369623	0.012063519	0.014382175	0.012114224	0.007803005	0.011410701	0.012621993	0.014099478	0.016027646	0.012702629	0.00826685	0.011606992	0.006762249	0.001506178	0.002332186	0.001379343	0.002327479	0.005368992	0.001584784	0.005856663	0.002613187
3-ureidopropionate 2	7.06838E-08	7.46738E-08	8.83727E-08	8.99906E-08	6.23533E-08	7.7995E-08	9.22988E-08	7.93554E-08	9.30948E-08	8.34657E-08	7.21626E-08	7.65125E-08	6.81028E-08	8.40814E-08	7.59896E-08	7.6228E-08	8.97565E-08	7.52267E-08	8.23947E-08	8.52899E-08	5.90608E-08	9.70291E-08	1.11674E-07	1.1264E-07	0.00106738	1.28991E-07	9.8407E-08	7.02943E-08	6.22019E-08	1.12393E-07	0.001685865	0.004087599	0.002027522	0.004383177	1.21068E-07	1.33051E-07	1.45312E-07	1.07666E-07	9.19905E-08	1.43044E-07	1.1552E-07	6.91621E-08	6.35586E-08	5.71502E-08	0.003274235	0.003010605	6.86929E-08	0.003300708	7.6301E-08
ribose	0.720275713	0.5456413	0.103740385	0.266151851	0.051612136	0.038434539	0.375165829	7.93554E-08	0.333093156	0.464365451	0.411666001	0.422338144	0.195696107	0.176697529	0.237593648	0.103529753	1.434694297	0.668197563	0.657128789	1.185660589	0.307750638	0.1461952	0.884265546	1.020620598	0.230480833	0.50733448	0.422973714	0.5177572	0.521847266	1.265828216	0.433755536	0.878864965	0.352976245	0.442439652	1.214543104	2.093211573	0.553846347	0.620580314	1.051411616	0.653427452	0.466300448	1.446864424	1.349138602	0.997965359	0.264464949	0.556760995	0.93979253	0.246503953	1.581298579
Adipamide 3	0.020376768	0.021092267	0.020175456	8.99906E-08	0.013491077	0.015060058	9.22988E-08	7.93554E-08	0.021316284	0.014731417	0.017931595	0.020951298	6.81028E-08	0.024625867	0.022235489	0.020525677	8.97565E-08	0.016932432	0.016861718	0.01819536	0.00767666	0.011992542	0.015990217	0.01453352	0.007754857	0.016719662	0.012734294	0.011163133	0.010043199	0.017791479	0.018904688	0.022027745	0.00962326	0.011900665	0.016880668	0.017779661	0.017775423	0.013067787	0.01507943	0.018066104	0.017254484	0.011171279	0.009999013	0.010229382	0.010917512	0.015736988	0.012105224	0.016877704	0.011989237
Analyte 558	0.006020243	0.002678386	0.002364806	0.003624344	0.001634505	0.00384093	0.003734671	0.004966954	0.004934986	0.003620853	7.21626E-08	0.001702215	6.81028E-08	8.40814E-08	7.59896E-08	0.000795549	0.002603663	7.52267E-08	0.00231697	0.0018014	0.008662433	0.018901221	0.012344214	0.0065762	0.009641622	0.022243086	0.010871261	0.006085324	0.013931395	0.017034245	0.014398379	0.018561824	0.013757697	0.005929764	0.006696111	0.007540522	0.004419234	0.004548013	0.0055463	0.012968679	0.004901711	0.004700267	0.009329024	0.015195781	0.009585301	0.019921071	0.012284833	0.009681187	0.005679348
Analyte 559	7.06838E-08	7.46738E-08	8.83727E-08	8.99906E-08	6.23533E-08	7.7995E-08	9.22988E-08	7.93554E-08	9.30948E-08	8.34657E-08	7.21626E-08	7.65125E-08	6.81028E-08	8.40814E-08	7.59896E-08	7.6228E-08	8.97565E-08	7.52267E-08	8.23947E-08	8.52899E-08	0.001172091	0.001380573	0.001436518	0.002056564	0.000745413	1.28991E-07	9.8407E-08	7.02943E-08	6.22019E-08	0.002788795	0.002653911	0.002606641	0.002405565	0.002516303	1.21068E-07	1.33051E-07	0.005349457	0.003760492	0.001830215	1.43044E-07	1.1552E-07	0.001077728	6.35586E-08	5.71502E-08	0.001959261	9.54953E-08	0.00131235	1.21613E-07	7.6301E-08
cis-2-hydroxycinnamic acid	7.06838E-08	7.46738E-08	0.001542229	8.99906E-08	6.23533E-08	7.7995E-08	9.22988E-08	7.93554E-08	9.30948E-08	0.00129118	7.21626E-08	7.65125E-08	0.000960818	0.001595694	7.59896E-08	0.000975801	8.97565E-08	0.000909914	8.23947E-08	8.52899E-08	0.000993342	0.002173932	0.001499157	0.00276718	0.001420198	0.002234098	0.002655305	0.001596038	0.000433384	0.002731337	1.47969E-07	0.002634029	0.000716997	0.001525465	0.002454381	0.001505245	0.001904296	0.001578052	0.001115229	0.004338637	0.00133998	0.002317902	0.001620383	0.000643222	0.001871428	0.003270195	6.86929E-08	0.003681333	0.001846262
cis-1,2-Dihydronaphthalene-1,2-diol	0.005469691	0.01780039	0.017780929	0.013383436	0.007376984	0.010183143	0.008875276	0.019611252	0.027992638	0.01364746	7.21626E-08	7.65125E-08	6.81028E-08	8.40814E-08	7.59896E-08	0.023558306	0.022964899	0.020305474	8.23947E-08	8.52899E-08	0.004887341	0.003157667	0.007155578	0.00626399	0.002540965	0.004337708	0.004561133	0.003623727	6.22019E-08	0.007150998	0.007618819	0.007173116	0.003522549	0.01178374	0.00888168	0.008468246	0.008834558	0.007884448	0.010566056	0.005426762	0.005617475	0.003089144	6.35586E-08	0.002264981	6.45763E-08	9.54953E-08	0.003065092	0.003856149	0.003888564
Analyte 565	0.001648861	7.46738E-08	8.83727E-08	0.001384712	6.23533E-08	0.001209765	0.000730713	0.001206722	0.001677653	8.34657E-08	0.002390259	0.002181738	0.00280452	0.00246211	0.001933222	0.001985975	0.003588647	0.002399681	0.002539942	0.002817138	0.003362718	0.006014366	0.005800419	0.005263532	0.004310456	0.005478801	0.00481183	0.003035133	0.003727224	0.005354489	0.008407983	0.007091009	0.005521502	0.006199003	0.005697435	0.008127171	0.006188618	0.006117474	0.005915338	0.006838383	0.005218222	0.002332244	0.003019964	0.004161245	0.004685834	0.006725607	0.00426566	0.006510658	0.002316555
Levoglucosan	7.06838E-08	0.007809278	8.83727E-08	0.004182587	0.00220872	0.002350312	9.22988E-08	0.006477146	0.011225863	8.34657E-08	7.21626E-08	0.014323782	0.013261544	8.40814E-08	0.013195584	0.012400401	0.010818886	0.010737018	0.009769605	0.014222503	0.001128066	0.001026822	0.001775125	1.1264E-07	6.5572E-08	1.28991E-07	9.8407E-08	0.001219654	0.000116325	0.001699814	0.002283936	0.002123208	0.001467129	0.003717773	0.002647209	0.002939825	0.00373828	0.002704905	0.003577934	0.001303843	0.001698043	0.001464649	0.001576576	0.000436093	0.000185694	0.00031013	0.00162271	1.21613E-07	0.002909393
Analyte 574	0.037213598	0.037135654	0.037789387	0.045854219	0.024526501	0.029886886	0.042717232	0.032559554	0.040475371	0.033218669	0.0412511	0.044832308	0.033723062	0.039864661	0.036406619	0.031244997	0.042871474	0.033095325	0.039273691	0.035357772	0.016761167	0.023451444	0.026423626	0.026734063	0.016670477	0.030524305	0.026458096	0.018563916	0.018768934	0.030251063	0.038072043	0.03195468	0.020721903	0.022911234	0.027174565	0.031918904	0.036861355	0.026291619	0.023888542	0.038201046	0.02862228	0.020417125	0.016689707	0.017635756	0.022759306	0.028850425	0.02131542	0.032895966	0.019981101
Analyte 576	7.06838E-08	0.041421792	0.028395684	0.029053764	0.016465543	0.015094191	0.028386155	0.037941689	0.033647337	0.038626194	0.016055971	0.018776316	0.018509755	0.014552418	0.0171023	0.016333849	0.031756343	0.037178178	0.029524896	0.044122233	0.025908398	0.01424098	0.031581125	0.035061495	0.032979902	0.029483115	0.023242514	0.027301025	0.02633002	0.040472341	0.021045507	0.028462822	0.020039508	0.022062539	0.02773682	0.052339702	0.022155882	0.023079218	0.033669914	0.037644894	0.029420253	0.039178497	6.35586E-08	0.03869147	0.018685501	0.019979039	0.037656893	0.014951186	0.034964059
glutamine 2	0.197190988	0.155979762	0.130848332	0.125905996	0.151968762	0.113449952	0.106191287	0.086551253	0.102388168	0.132251314	0.060779298	0.072159797	0.076305214	0.051575882	0.05513351	0.083986897	0.1188414	0.085035749	0.040984167	0.051772855	0.114461233	9.70291E-08	0.220536659	0.188476229	0.121134552	0.250097976	0.215874551	0.174052839	0.151949978	0.196042806	0.284949338	0.297592857	0.150630372	0.169836456	0.245020693	0.251217973	0.297597275	0.175243927	0.149573145	0.140573022	0.173359709	0.168629378	0.128795042	5.71502E-08	0.11092489	0.03079246	0.099607978	0.216005223	0.174023394
Analyte 584	7.06838E-08	0.008761488	0.010514771	0.007119252	0.00353915	0.005984676	0.005505234	0.010094476	0.009156732	0.006490222	7.21626E-08	0.009565119	0.004727921	0.004508834	0.005863054	0.00294685	0.008987974	0.005473067	0.005920506	0.003414863	5.90608E-08	0.008095425	0.007633589	0.005909282	0.006636566	0.005079304	0.005202072	7.02943E-08	0.006996886	0.007058515	0.006743	0.0045331	0.013198139	0.010375075	0.008059114	0.006469892	0.006064362	0.010164899	0.005734447	0.003227453	0.003664224	0.005174671	0.005939118	0.006125711	6.45763E-08	9.54953E-08	0.007777547	1.21613E-07	0.003271346
fucose 2	7.06838E-08	0.015061528	0.008900706	0.007480874	6.23533E-08	7.7995E-08	0.009927308	0.012828937	9.30948E-08	0.016600148	0.012837336	0.01184341	6.81028E-08	0.012326504	0.029324098	7.6228E-08	0.013278442	0.008171906	0.019320729	0.021130199	0.015367313	0.015283894	0.017519785	0.036210797	6.5572E-08	0.023056533	0.018860174	0.022609014	0.024126042	0.014085052	0.03322066	0.011812383	0.012839157	0.025134158	0.021382981	0.039537888	0.028102585	0.027945006	0.029371631	0.012982288	0.016518219	0.022205677	0.016445492	0.02060554	0.025445217	0.008912349	0.013572172	0.012451711	0.015921973
putrescine 2	0.007555157	0.009061169	0.005097746	0.05203574	0.020039202	0.009700571	0.004769088	0.002897441	0.013297205	0.003547462	0.008247267	0.006492433	0.021657081	0.060130805	0.015579692	7.6228E-08	0.004079854	0.00158632	8.23947E-08	0.027066871	0.003969404	0.033640367	0.006137805	0.004053484	0.006074745	0.009689016	0.021097544	0.016213595	0.002570904	0.007003965	0.002536156	0.007684065	0.002889334	0.00367718	0.015271241	0.026494926	0.004507449	0.05096944	0.058084985	0.004231913	0.00518872	0.001569596	0.001569757	5.71502E-08	6.45763E-08	0.009114257	0.001565328	0.050478575	7.6301E-08
N-(2-hydroxyethyl)-iminodiacetic acid 1	7.06838E-08	7.46738E-08	8.83727E-08	8.99906E-08	6.23533E-08	7.7995E-08	9.22988E-08	7.93554E-08	9.30948E-08	8.34657E-08	7.21626E-08	7.65125E-08	6.81028E-08	8.40814E-08	7.59896E-08	7.6228E-08	8.97565E-08	7.52267E-08	8.23947E-08	8.52899E-08	0.00329927	0.004012985	0.004359148	0.003782426	0.002416332	0.004482602	0.003274893	0.003652058	6.22019E-08	0.003944859	0.00613516	0.002906344	0.005048906	0.002623317	0.003015669	0.003921758	1.45312E-07	0.00283845	0.002804978	0.003609565	0.00450607	0.002899064	0.002077791	5.71502E-08	6.45763E-08	0.005712089	0.003256742	0.004900245	0.001720914
citrulline 2	0.076635606	0.072019433	0.072098995	0.090716194	0.049664233	0.059065924	0.088112206	0.060394511	0.06899288	0.058689691	0.070892269	0.08058428	0.068510973	0.074591353	0.062146732	0.062393071	0.082814939	0.061568782	0.064356653	0.05968632	0.033491198	0.051633385	0.054633039	0.049748273	0.03210095	0.061638124	0.052234322	0.040340914	0.036526147	0.060947006	0.075874231	0.062834933	0.039798573	0.04828914	0.056712116	0.060405212	0.066334975	0.052302524	0.046957385	0.07603518	0.066623988	0.035627587	0.030892441	0.038092264	0.041535167	0.058969188	0.044167639	0.063779858	0.039769854
D-(glycerol 1-phosphate)	0.069562957	0.120910799	0.104389377	0.039581164	0.026723293	0.03461671	0.048923767	7.93554E-08	0.084019617	0.074422165	0.015445714	0.025176657	0.022311509	0.025094898	0.019847109	0.013461771	0.038123559	0.034405874	0.039000583	0.037842509	0.068339855	0.072168708	0.055346269	0.060741933	0.057468002	0.039778832	0.037286068	0.077933952	0.068912611	0.057171316	0.0384719	0.049803131	0.032362954	0.031796718	0.04070109	0.036810056	0.02759628	0.035833786	0.044928945	0.067335757	0.080256151	0.092297101	0.113006117	0.078672679	0.090804817	0.132053214	0.03521982	0.149383014	0.076579558
Glucose-1-phosphate	0.168842417	0.058955745	0.075352128	0.09438137	0.024848253	0.094236615	0.140437298	0.135481177	0.188735991	0.260000804	0.023310766	0.035160545	0.017700873	0.024502302	0.020670091	0.019760839	0.039528218	0.020148063	0.038444137	0.023137083	0.087137644	0.147845438	0.096061783	0.101831654	0.08155733	0.216733735	0.172124667	0.091458225	0.168437307	0.217885574	0.073006672	0.169325571	0.055042349	0.029881052	0.045087535	0.023530378	0.017714318	0.020510019	0.032163715	0.151132282	0.033829666	0.110694439	0.166274584	0.150926294	0.077551548	0.162932313	0.131702399	0.08243812	0.101931484
3-(4-hydroxyphenyl)propionic acid	0.009766297	0.002168492	0.002097202	0.003223411	0.002977054	0.001613132	9.22988E-08	7.93554E-08	9.30948E-08	8.34657E-08	0.003827417	0.005413344	0.005956002	0.00321595	0.004396883	0.012655564	0.002571526	0.000831552	0.014701525	0.003009634	0.004662442	0.006551912	0.006241393	0.011581508	0.006363352	0.006881008	0.003895342	0.005357819	0.003450987	0.008365525	0.00466294	0.006033858	0.002748617	0.002708067	0.016885197	1.33051E-07	0.051219647	1.07666E-07	9.19905E-08	0.00421703	0.004337857	0.023767537	6.35586E-08	0.004058773	0.003080025	9.54953E-08	0.009399111	0.010281056	0.026639439
1,3-diaminopropane	0.226641162	0.468919171	0.354072938	0.259375838	0.1562777	0.177790622	0.165589938	7.93554E-08	9.30948E-08	0.487929365	0.279819604	0.224130538	0.312943057	0.323226854	0.300185255	0.1819309	0.223487962	0.160767687	8.23947E-08	0.387651748	0.17966586	0.046753534	0.097072077	0.067661614	0.073908783	0.057155672	0.034843887	0.164871761	0.143588727	0.167640765	0.083413402	0.098263692	0.190487338	0.161417067	0.215241523	0.119381301	0.088790044	0.256990937	0.288285799	0.014021227	0.040969638	0.057073473	0.072965372	0.254574628	0.225773305	0.032938105	0.041372347	0.077517519	0.078000556
Dehydroshikimic acid 1	0.006187408	7.46738E-08	8.83727E-08	0.003722971	0.003603438	0.002169222	0.00581188	0.005327086	0.005976441	0.005016274	0.00478388	0.004537701	0.005242627	0.003607366	7.59896E-08	0.003472952	0.007365307	0.00490032	0.005642346	8.52899E-08	5.90608E-08	9.70291E-08	1.11674E-07	1.1264E-07	6.5572E-08	1.28991E-07	9.8407E-08	7.02943E-08	0.001590092	1.12393E-07	1.47969E-07	1.31361E-07	8.4963E-08	0.001123228	1.21068E-07	0.001426497	1.45312E-07	1.07666E-07	0.001756261	1.43044E-07	1.1552E-07	6.91621E-08	6.35586E-08	5.71502E-08	6.45763E-08	9.54953E-08	6.86929E-08	1.21613E-07	7.6301E-08
O-Phosphorylethanolamine	7.06838E-08	0.006375545	8.83727E-08	8.99906E-08	6.23533E-08	7.7995E-08	9.22988E-08	7.93554E-08	9.30948E-08	0.007276273	7.21626E-08	7.65125E-08	6.81028E-08	8.40814E-08	7.59896E-08	0.000566855	8.97565E-08	7.52267E-08	8.23947E-08	8.52899E-08	0.001536348	0.001833518	0.00101813	0.002524539	0.001097016	0.001300222	9.8407E-08	0.002959468	0.001610984	0.001990354	1.47969E-07	0.001474768	0.000364281	1.08022E-07	1.21068E-07	1.33051E-07	1.45312E-07	1.07666E-07	9.19905E-08	0.003146131	0.001658821	0.006266031	6.35586E-08	5.71502E-08	6.45763E-08	9.54953E-08	6.86929E-08	0.012761367	0.003519477
Methoxamedrine 1	0.007273443	0.00347353	0.003050722	0.003897485	0.00263562	0.001829704	0.004422199	0.007197437	0.003458433	0.006403809	0.002538365	0.003248041	0.004190603	0.003147925	0.006188598	0.002017939	0.004223836	0.002699776	0.005185916	0.004456567	0.003976516	0.005331174	0.005361911	0.007830612	0.003398046	0.004149636	0.005411928	0.005909985	0.005827864	0.00551866	0.007490576	0.007835309	0.004175605	0.005617563	0.009471273	0.003898883	0.005961453	0.008743827	0.004883418	0.003842051	0.003657945	6.91621E-08	0.005530121	0.003744621	0.004932603	0.00336176	0.005323493	0.005261248	0.005027989
azelaic acid	7.06838E-08	7.46738E-08	8.83727E-08	8.99906E-08	6.23533E-08	7.7995E-08	9.22988E-08	7.93554E-08	9.30948E-08	8.34657E-08	7.21626E-08	7.65125E-08	6.81028E-08	8.40814E-08	7.59896E-08	7.6228E-08	8.97565E-08	7.52267E-08	8.23947E-08	8.52899E-08	5.90608E-08	9.70291E-08	0.003219611	1.1264E-07	6.5572E-08	1.28991E-07	0.003944744	7.02943E-08	0.003842471	1.12393E-07	0.00214012	1.31361E-07	0.003188051	0.002725412	1.21068E-07	0.002353812	0.001883681	0.001772967	0.002825601	1.43044E-07	0.004029168	6.91621E-08	6.35586E-08	5.71502E-08	6.45763E-08	9.54953E-08	6.86929E-08	1.21613E-07	0.003543695
Analyte 619	7.06838E-08	0.002989929	0.003461316	0.001713413	0.003492599	0.001519685	9.22988E-08	7.93554E-08	9.30948E-08	0.002121	7.21626E-08	7.65125E-08	6.81028E-08	0.000996905	7.59896E-08	7.6228E-08	8.97565E-08	7.52267E-08	0.000682507	0.001996889	5.90608E-08	9.70291E-08	1.11674E-07	0.012814062	6.5572E-08	0.003035918	0.006407605	0.014728961	6.22019E-08	1.12393E-07	0.002334504	1.31361E-07	0.01939134	0.006504048	1.21068E-07	1.33051E-07	1.45312E-07	0.006660565	0.003673458	0.005030497	0.042503179	0.006154208	6.35586E-08	0.030445374	6.45763E-08	0.018704278	0.016409056	0.063782069	0.005116535
citric acid	7.06838E-08	7.46738E-08	8.83727E-08	8.99906E-08	6.23533E-08	7.7995E-08	9.22988E-08	0.001209972	9.30948E-08	8.34657E-08	7.21626E-08	0.000686346	6.81028E-08	8.40814E-08	0.001467055	7.6228E-08	0.001187847	7.52267E-08	8.23947E-08	8.52899E-08	0.001095946	9.70291E-08	0.002179593	0.001929291	0.001001527	1.28991E-07	0.001488003	7.02943E-08	0.002073088	1.12393E-07	0.003006057	0.001776049	0.002511645	0.001484991	0.004963121	0.001754798	0.001846917	0.003205545	0.001106984	1.43044E-07	0.00075624	0.001609212	0.002056495	0.001854967	6.45763E-08	9.54953E-08	6.86929E-08	1.21613E-07	7.6301E-08
Analyte 627	7.06838E-08	7.46738E-08	0.005117672	8.99906E-08	0.006386875	7.7995E-08	9.22988E-08	7.93554E-08	9.30948E-08	0.009954848	0.014522914	0.00670209	6.81028E-08	8.40814E-08	7.59896E-08	0.004572427	0.013249611	7.52267E-08	8.23947E-08	0.00964155	5.90608E-08	9.70291E-08	0.018634124	0.01268636	6.5572E-08	0.005531139	9.8407E-08	7.02943E-08	0.018227128	0.021582177	0.025606131	0.014703224	0.018217377	0.012489418	1.21068E-07	0.018699352	0.027842482	1.07666E-07	0.012358296	0.009855928	0.007107195	6.91621E-08	0.015298486	5.71502E-08	6.45763E-08	9.54953E-08	0.015699005	1.21613E-07	0.007885698
10-Hydroxydecanoic acid	0.018790796	0.020131223	0.015642112	0.018880088	0.019294032	0.010012139	0.016096711	0.021831611	0.037104964	0.017687102	0.010996554	0.008725923	0.008127689	0.007113379	0.008180696	0.007329103	0.012018381	0.01180479	0.011641394	0.013212161	0.023169893	0.025263359	0.015179241	0.014168807	0.017862711	0.013867817	0.013751965	0.016882996	0.022697808	0.023986929	0.01417325	0.022630015	0.01865287	0.012768548	0.013875069	0.016158508	0.012891628	0.018062931	0.011094659	0.016229494	0.013072433	0.01762685	0.021807232	0.020116127	6.45763E-08	9.54953E-08	0.025951662	0.024183122	0.015599736
hypoxanthine 1	0.051253025	0.174063355	0.081602679	0.045583614	0.040245199	0.034570632	0.067715656	7.93554E-08	0.078256785	0.096447925	0.037538534	0.080530184	0.021249182	0.099494815	0.039606556	0.01800459	0.125420439	0.164454303	0.157354819	0.128396234	0.099709393	9.70291E-08	1.11674E-07	1.1264E-07	6.5572E-08	1.28991E-07	9.8407E-08	7.02943E-08	0.140760486	1.12393E-07	1.47969E-07	1.31361E-07	0.023038372	0.022344813	0.067573102	1.33051E-07	1.45312E-07	1.07666E-07	9.19905E-08	1.43044E-07	1.1552E-07	0.164748528	6.35586E-08	5.71502E-08	0.067170055	9.54953E-08	6.86929E-08	1.21613E-07	7.6301E-08
alpha-D-glucosamine 1-phosphate	7.06838E-08	0.001432946	0.001848533	0.001256598	6.23533E-08	7.7995E-08	0.000633482	0.001667772	9.30948E-08	0.000982244	0.000520957	7.65125E-08	6.81028E-08	0.000321831	7.59896E-08	7.6228E-08	8.97565E-08	7.52267E-08	0.000647228	0.00019814	5.90608E-08	0.001810786	0.000733032	0.001594058	6.5572E-08	0.001480717	0.001137248	7.02943E-08	6.22019E-08	1.12393E-07	0.002236086	1.31361E-07	0.000896267	0.00132162	0.001371107	1.33051E-07	1.45312E-07	0.001735594	0.000783647	1.43044E-07	0.001246926	6.91621E-08	6.35586E-08	5.71502E-08	6.45763E-08	9.54953E-08	0.001035143	0.001339878	0.001152967
4-aminobenzoic acid	0.003208364	0.002026347	0.00910914	8.99906E-08	6.23533E-08	7.7995E-08	0.002920774	7.93554E-08	9.30948E-08	0.008482474	7.21626E-08	0.003852679	0.002076634	8.40814E-08	0.005667456	7.6228E-08	0.002696337	0.003556072	8.23947E-08	0.016076038	0.002183342	0.010129511	1.11674E-07	0.000819363	0.003028508	1.28991E-07	9.8407E-08	0.002112745	0.001122548	0.000701262	1.47969E-07	0.004535231	8.4963E-08	0.007026979	0.003476547	1.33051E-07	0.002535284	0.008903476	0.004301358	0.000475161	0.002501807	6.91621E-08	6.35586E-08	0.001017417	6.45763E-08	9.54953E-08	6.86929E-08	0.011518777	7.6301E-08
glycocyamine 3	0.000259215	7.89806E-05	0.00013275	8.99906E-08	5.46495E-05	6.23285E-05	9.22988E-08	4.80636E-05	0.000246078	2.24973E-05	7.21626E-08	7.65125E-08	0.000738959	3.26989E-05	7.59896E-08	7.84578E-06	8.97565E-08	0.000253384	6.06433E-05	8.52899E-08	5.90608E-08	0.001174911	0.001473898	0.001254542	0.001239138	0.001556256	0.001443055	0.001833107	6.22019E-08	0.001575858	1.47969E-07	0.002165648	8.4963E-08	0.001690531	0.002429306	0.001662783	0.002026698	0.001601589	0.001703296	0.002133615	0.001367173	0.001061978	0.001090004	5.71502E-08	6.45763E-08	0.00244104	0.00084593	0.001973406	0.0015002
Methyl-beta-D-galactopyranoside	7.06838E-08	0.023324693	0.019925596	0.02183395	0.026278639	0.012669176	0.031686845	0.031676869	0.017956953	0.042753999	7.21626E-08	0.016171206	0.012343614	0.015663669	0.016689372	0.013144714	0.017727795	0.011884568	0.024891575	0.014020399	0.025378145	0.027412069	0.022301505	0.033687833	0.016180349	0.024284464	0.033455112	0.031858194	6.22019E-08	0.023007402	0.028286082	0.034787032	0.014082902	0.032011265	0.023804229	0.045948219	0.008862265	0.029453701	0.025939694	0.024965724	0.032879635	0.034609157	6.35586E-08	5.71502E-08	0.017576963	0.005760343	6.86929E-08	0.016416895	0.018139504
Myristic Acid	0.097900935	0.185528984	0.184456274	0.202478518	0.129762341	0.071441906	0.123901084	7.93554E-08	0.099846101	0.10069222	0.100910825	0.108021709	0.081038892	0.083456672	0.072646202	0.098844995	0.153754408	0.160015909	0.107001405	0.085297827	0.184454042	0.232604518	0.125001066	0.115132795	6.5572E-08	0.089464756	0.124937858	0.143051982	0.204832659	0.150218975	0.142173214	0.143290054	0.278446578	0.135016419	0.116482068	0.201958002	0.19854658	0.205412471	0.210680947	0.173193669	0.132699807	0.100966969	0.223455376	0.146187878	0.24205905	0.249520919	0.165751604	0.204884315	0.167934457
Analyte 645	7.06838E-08	7.46738E-08	8.83727E-08	0.001159415	6.23533E-08	0.001183121	9.22988E-08	7.93554E-08	9.30948E-08	0.001272502	0.00218295	0.002049642	0.002799167	0.00221399	0.00228552	0.002311502	0.003863296	0.001987311	0.003023617	0.002920422	0.003492121	9.70291E-08	1.11674E-07	1.1264E-07	6.5572E-08	1.28991E-07	9.8407E-08	7.02943E-08	6.22019E-08	1.12393E-07	0.006464899	1.31361E-07	8.4963E-08	1.08022E-07	0.005461451	0.007199844	1.45312E-07	1.07666E-07	9.19905E-08	1.43044E-07	1.1552E-07	0.002282284	0.002638275	0.003862654	0.004969519	0.006933936	0.004037953	1.21613E-07	7.6301E-08
2,6-Diaminopimelic acid 2	0.014310435	0.026142906	0.007965554	0.027666753	0.015425328	0.021769231	0.016188915	0.029706216	0.040454167	0.012200218	0.016128904	0.022288275	0.029841672	0.029113712	0.020449232	0.019615183	0.028772926	0.025859946	8.23947E-08	0.047459119	0.01385441	0.027088448	0.01200305	0.015373848	0.025468644	0.017816138	0.01706661	0.016211703	0.015784676	0.018491642	0.018494833	0.036656413	0.018547723	0.025443362	0.048438532	0.020937428	0.038608231	0.035632717	0.032712521	0.027256268	0.020512411	0.013021758	0.012601756	5.71502E-08	6.45763E-08	9.54953E-08	0.010204847	0.038120051	0.010771839
Tagatose 1	7.06838E-08	7.46738E-08	8.83727E-08	8.99906E-08	6.23533E-08	0.001249651	0.002214092	7.93554E-08	9.30948E-08	0.001198155	7.21626E-08	7.65125E-08	6.81028E-08	8.40814E-08	7.59896E-08	7.6228E-08	8.97565E-08	7.52267E-08	8.23947E-08	8.52899E-08	5.90608E-08	0.001708113	1.11674E-07	1.1264E-07	6.5572E-08	0.002101123	0.001152143	7.02943E-08	0.000396702	0.001877173	1.47969E-07	0.004750856	0.001591302	1.08022E-07	0.001371834	1.33051E-07	1.45312E-07	1.07666E-07	9.19905E-08	0.001451706	1.1552E-07	6.91621E-08	6.35586E-08	0.001046848	6.45763E-08	9.54953E-08	6.86929E-08	1.21613E-07	7.6301E-08
fructose 1	7.06838E-08	0.140346155	0.226821987	0.065875577	0.093852952	0.132649216	0.071940378	7.93554E-08	0.289383225	8.34657E-08	0.028435154	0.000348354	0.032082395	0.029504779	0.042353187	0.018170146	0.057188762	0.066382207	8.23947E-08	8.52899E-08	5.90608E-08	0.341750808	0.113607616	0.164662357	6.5572E-08	0.060277492	0.196885614	0.109339758	0.150783461	0.21804027	0.029933656	0.031300357	0.030625562	0.090016032	0.030237094	0.299850668	0.092881975	0.061161798	0.070287218	0.11731273	0.234520002	0.187933606	6.35586E-08	0.118472068	0.181440383	0.187646975	0.130186152	0.091810805	0.314796709
Analyte 651	7.06838E-08	0.004965004	0.001955287	0.002388296	0.003921782	0.001270233	0.003624801	0.002190922	9.30948E-08	0.00256167	0.003868964	0.002436389	0.002581298	0.001444334	0.007392054	0.002553678	0.002392101	0.003656135	0.002713644	0.004451625	5.90608E-08	9.70291E-08	0.02014291	1.1264E-07	6.5572E-08	0.023428375	0.001768032	0.012500988	0.009603742	1.12393E-07	0.003051929	0.002448046	0.003767688	0.000851638	1.21068E-07	1.33051E-07	0.001760265	0.012368955	0.013853282	0.012474752	0.041532297	0.018664776	6.35586E-08	0.009955376	0.001170363	0.000861921	0.003867844	0.00107368	7.6301E-08
Hippuric acid 2	0.049421974	0.005225709	0.007630631	0.002395805	0.003217193	0.004712201	0.002704947	0.015523585	0.010822706	0.003957652	0.001249776	0.000388134	0.001489569	0.001238294	0.001533877	0.000702328	0.002371715	0.002447144	0.001353085	0.002005058	0.04800944	0.072884719	0.04979431	0.052060627	0.072412262	0.087432259	0.078748224	0.080405311	0.045600393	0.06386612	0.154455453	0.116723312	0.198477408	0.250049367	0.166030594	0.175038646	0.065427283	0.15751514	0.084387923	0.02514389	0.027977964	0.049743554	0.077322755	0.037863344	0.030418748	0.05442928	6.86929E-08	0.016697926	0.031582623
galactose 1	7.06838E-08	7.46738E-08	8.83727E-08	8.99906E-08	6.23533E-08	0.004736879	0.002166563	7.93554E-08	9.30948E-08	0.009300917	0.000546458	0.00316382	6.81028E-08	8.40814E-08	7.59896E-08	0.001580908	8.97565E-08	7.52267E-08	8.23947E-08	0.001316413	0.009939478	0.011720984	0.006249189	0.01062017	6.5572E-08	0.003963111	0.005532416	0.006668949	0.008689723	1.12393E-07	0.002990782	0.003326297	0.003173409	0.004642956	1.21068E-07	0.008204923	0.002776575	0.00405989	0.004743204	0.011019777	0.012185716	6.91621E-08	6.35586E-08	0.012260185	0.01233828	0.014016498	6.86929E-08	0.010518277	0.01511464
D-Talose 1	7.06838E-08	0.008361696	0.011050124	0.02095201	6.23533E-08	7.7995E-08	0.024881474	0.024378789	9.30948E-08	0.041158387	7.21626E-08	7.65125E-08	6.81028E-08	0.016314505	0.044976688	7.6228E-08	0.003823043	7.52267E-08	8.23947E-08	8.52899E-08	0.02432303	0.036002757	0.03076822	0.052123896	0.015521653	0.039481589	0.042663838	0.033938031	0.050813415	0.035421219	0.043332591	0.025448898	0.013094582	0.044952816	0.03121406	0.078906909	0.027978157	0.039819444	0.067797508	0.033793374	0.034022279	0.050744065	0.031410241	5.71502E-08	0.019622519	0.01142781	0.037546077	0.018640307	0.031983319
Analyte 661	7.06838E-08	7.46738E-08	8.83727E-08	8.99906E-08	0.009879719	0.011453998	9.22988E-08	7.93554E-08	9.30948E-08	8.34657E-08	0.012177151	7.65125E-08	6.81028E-08	8.40814E-08	7.59896E-08	0.006784958	8.97565E-08	0.010868798	8.23947E-08	8.52899E-08	0.00537006	0.01088847	1.11674E-07	0.011919283	0.005147236	0.012538546	0.008189956	0.00846619	0.006109805	0.012985174	1.47969E-07	1.31361E-07	8.4963E-08	1.08022E-07	0.008489857	0.015410237	0.013405718	0.010664034	0.00825739	0.014782598	0.010784539	0.010464705	0.00588049	5.71502E-08	0.007343398	0.008558523	0.010529842	0.013939032	0.007083598
glucose 2	0.373803667	0.918732436	0.373543794	0.162762625	0.074781627	0.33594499	0.340120926	0.733861608	0.558469237	0.646283656	1.170399306	1.295118165	0.927347289	0.747020987	1.007695729	1.109106276	1.344686855	0.902369814	1.560993966	1.164351665	0.488953967	0.532376473	0.545600494	0.638310341	0.355602165	0.313097014	0.533784391	0.439439467	0.358964216	0.42439195	0.818417588	0.374414119	0.536650328	0.99945013	0.872504872	1.486218535	0.925466324	1.096256067	1.272989863	0.162207599	0.160818387	0.332839891	0.452649077	0.295657027	0.210472975	0.562496902	0.267574574	0.145510561	0.235868134
Analyte 676	7.06838E-08	7.46738E-08	8.83727E-08	0.064475524	6.23533E-08	7.7995E-08	9.22988E-08	7.93554E-08	9.30948E-08	8.34657E-08	7.21626E-08	7.65125E-08	6.81028E-08	8.40814E-08	7.59896E-08	7.6228E-08	0.084995934	7.52267E-08	8.23947E-08	8.52899E-08	0.075058123	0.10755196	0.046789781	0.048984075	0.076426886	0.032307016	0.043728679	0.051421615	0.078940203	0.042426326	0.062987889	0.085639799	0.108578326	0.107980156	0.07335407	0.05523332	0.056830116	0.065895861	0.054417904	0.039776768	0.041860198	0.043044156	0.05266985	0.043747757	0.079536917	0.066304703	0.060761723	0.05335078	0.04871374
Methyl Palmitoleate	7.06838E-08	0.032594798	0.035942743	0.039893488	0.021525281	0.028797534	0.043679224	0.034105096	0.035225017	0.03164645	0.046209947	0.053226158	0.03598656	0.033645479	0.036479528	0.035601878	0.046587011	0.03223845	8.23947E-08	0.035403029	0.017851344	0.027181575	0.020120184	0.019725689	0.016856975	0.021593304	0.022378764	0.017782327	0.020986618	0.023107616	0.033097045	0.028049892	0.015241311	0.017808809	1.21068E-07	0.026866063	0.02790718	0.025450755	0.022324601	0.028295435	0.02491263	0.015293835	0.015364862	0.016125893	0.015193987	0.026693068	0.019569414	0.024178874	0.015539349
Hydantoin, 5-(4-hydroxybutyl)- 1	0.083426845	0.057348962	8.83727E-08	0.082979604	0.081550977	7.7995E-08	9.22988E-08	0.056980341	0.081925856	0.009710032	0.120783322	0.122255666	0.012809114	0.069600328	0.035726146	0.042007781	0.010527831	0.029096679	0.113829083	0.091815691	0.120075151	0.102890418	1.11674E-07	0.00753151	0.056821775	1.28991E-07	9.8407E-08	0.002618722	0.000614239	0.002359473	0.116453625	0.133557613	8.4963E-08	0.159156497	0.097129751	0.127003759	0.083973365	0.159674031	0.005469883	1.43044E-07	1.1552E-07	0.000430001	6.35586E-08	0.005219479	0.003110939	0.001424936	0.118843829	0.001808974	0.039114581
lysine	7.06838E-08	0.281203193	0.432684107	0.52262111	0.341463841	0.215016755	0.343867042	0.380356946	0.361115449	0.40075669	0.322492903	0.308072087	0.119835513	0.116461523	0.175895049	0.195068657	0.357681941	0.306370412	0.369060226	0.224088617	0.4266722	0.743125481	0.287821786	0.252476199	0.434237361	0.219046516	0.250901894	0.129159822	0.350735629	0.253898769	0.225298627	0.532003281	0.349603673	0.282318863	0.252993121	0.255812312	0.216986089	0.242115343	0.186416874	0.276466567	0.278413184	0.218301482	0.264592218	0.247781498	6.45763E-08	9.54953E-08	0.414985773	0.636223289	0.281338685
tyrosine 1	0.049701963	0.127297532	0.104465995	0.077386578	0.058819141	0.119510198	0.032468454	7.93554E-08	9.30948E-08	0.071596202	7.21626E-08	0.140896744	6.81028E-08	8.40814E-08	7.59896E-08	0.085674093	0.082295077	0.076596886	8.23947E-08	8.52899E-08	0.057302006	0.01472222	0.01272996	0.021346587	0.024400911	0.005076563	0.011021879	0.016332932	0.01939038	0.02794534	0.01625532	0.010830334	0.027701457	0.047848719	0.027641226	0.024321745	0.013130508	0.051264606	0.083955692	0.005811342	0.010603214	0.013335386	0.016923879	0.063125683	6.45763E-08	9.54953E-08	0.013034684	0.038588366	0.013273424
N-Carbamylglutamate 3	7.06838E-08	7.46738E-08	0.005337468	0.005303007	0.001591496	0.003330007	0.002463838	0.001493489	9.30948E-08	0.003657052	0.002845648	0.003804937	0.004726093	0.004947368	7.59896E-08	0.005126739	0.00230714	7.52267E-08	8.23947E-08	8.52899E-08	0.004661333	0.003272135	0.00418744	1.1264E-07	0.001166163	0.002693026	0.002501154	0.002812107	0.001922221	0.005691677	1.47969E-07	1.31361E-07	8.4963E-08	1.08022E-07	1.21068E-07	0.002748908	1.45312E-07	0.005301013	0.002926601	1.43044E-07	1.1552E-07	0.002121144	0.00245576	0.002520459	6.45763E-08	0.004554016	6.86929E-08	0.01005909	0.003557214
Analyte 690	7.06838E-08	7.46738E-08	8.83727E-08	0.019741506	0.042947986	0.02849822	9.22988E-08	7.93554E-08	9.30948E-08	0.017571832	7.21626E-08	0.074318672	0.02954681	0.046693194	0.042498311	0.024800243	0.033849139	7.52267E-08	0.061098229	0.019638864	5.90608E-08	0.055424182	0.01703139	0.025021814	0.059929505	0.020291541	0.016112407	0.012906923	6.22019E-08	0.02312261	0.058351013	0.050344344	8.4963E-08	0.089233724	0.059569916	0.059589425	0.05136926	0.088692654	0.030550739	1.43044E-07	0.003399382	0.015804836	6.35586E-08	0.01421602	6.45763E-08	9.54953E-08	0.070422614	1.21613E-07	0.022286034
pentadecanoic acid	0.351484135	0.377084362	0.321120447	0.252410083	0.232408929	0.127133427	0.263089332	0.364403619	0.120656923	0.131637244	0.262960446	0.20955215	0.114610951	0.104660718	0.172123988	0.155136247	0.305101952	0.278967789	0.203327214	0.194417319	0.226744437	0.458351326	0.152975755	0.161231811	0.373715431	0.12816563	0.143862577	0.154447708	6.22019E-08	0.19036687	0.130980873	0.233421134	0.221059453	0.210037306	0.197673003	0.222234471	0.131480165	0.169340545	0.147789917	0.236587626	0.149144678	0.138957667	0.214613806	0.191689767	0.288115915	0.239644198	0.23669963	0.218488807	0.241127377
conduritol b epoxide 2	7.06838E-08	7.46738E-08	0.008536991	0.004123123	6.23533E-08	0.00656498	0.008255781	0.017217821	0.016653199	0.01300239	0.0225908	0.023290465	0.022032531	0.016375717	0.01934267	0.021700044	0.026188483	0.01661983	8.23947E-08	0.019044482	0.016043756	0.014950257	0.01346733	0.018601624	0.012692232	0.009419503	0.016429313	0.017627192	0.012986956	0.015159323	0.014128651	0.007251977	0.013884881	0.019522908	0.023214258	0.025678158	0.016294768	0.019996053	0.024669355	0.005261465	0.004474222	0.014301327	0.016841271	0.01022624	0.01020874	0.018735602	0.010930598	0.005765285	0.00964231
Analyte 693	7.06838E-08	7.46738E-08	0.002778374	0.004638548	6.23533E-08	7.7995E-08	9.22988E-08	0.0032708	0.005882432	0.003939209	7.21626E-08	0.004414803	0.006116503	8.40814E-08	0.005344271	0.003279853	0.00788334	7.52267E-08	8.23947E-08	8.52899E-08	0.002047867	0.004933218	0.005330887	0.00737212	0.00202159	0.006470792	0.003169241	7.02943E-08	0.003748327	0.00731387	0.007275741	0.005654485	0.006807575	1.08022E-07	1.21068E-07	0.002967047	0.004493143	0.004917381	0.003907575	0.006770225	1.1552E-07	0.002763298	0.002493186	5.71502E-08	6.45763E-08	9.54953E-08	0.000393896	1.21613E-07	7.6301E-08
Analyte 694	7.06838E-08	0.060166837	0.050560001	0.066601146	0.0416468	0.039928624	0.065068677	0.043736574	0.049009459	0.038690162	0.069994447	0.066394549	0.056286491	0.051024506	0.054627622	0.056144706	0.074943963	0.04813937	0.065833542	0.052543005	0.022673679	0.036444311	0.033413399	0.032692136	0.020941276	0.038544147	0.035645994	0.026827031	0.02536455	0.040119488	0.052046157	0.043385292	0.026916901	0.030907397	0.037571241	0.040185511	0.041375806	0.035641276	0.032801776	0.052059951	0.042242195	0.023736954	0.02258537	0.026541215	0.030067812	0.039899177	0.03138494	0.044001063	0.024557837
1-Hexadecanol	7.06838E-08	0.014085632	0.004322609	0.003748343	0.013493274	0.002012119	0.005342137	0.004243	0.003083797	0.00522633	0.01350556	0.005189688	0.003943548	0.002259273	0.00947347	0.005252211	0.00603244	0.008020854	0.00627186	0.019097734	5.90608E-08	9.70291E-08	0.01762762	0.023831687	6.5572E-08	0.009634147	0.005135255	0.00883296	0.016310995	1.12393E-07	0.003678197	0.004785019	0.005311767	0.003426504	1.21068E-07	1.33051E-07	0.008180797	0.010070792	0.013089901	0.008740915	0.026942295	0.01410073	0.012729464	0.023303369	0.007879508	0.003476074	0.004505955	0.010570314	7.6301E-08
D-galacturonic acid 2	7.06838E-08	7.46738E-08	8.83727E-08	8.99906E-08	6.23533E-08	7.7995E-08	9.22988E-08	7.93554E-08	9.30948E-08	8.34657E-08	7.21626E-08	7.65125E-08	6.81028E-08	8.40814E-08	7.59896E-08	7.6228E-08	8.97565E-08	7.52267E-08	8.23947E-08	8.52899E-08	0.021942488	9.70291E-08	0.001590699	0.002748924	6.5572E-08	0.032839171	0.012444558	0.001755616	0.011295535	0.026684347	1.47969E-07	1.31361E-07	8.4963E-08	1.08022E-07	1.21068E-07	1.33051E-07	1.45312E-07	1.07666E-07	9.19905E-08	1.43044E-07	1.1552E-07	6.91621E-08	6.35586E-08	5.71502E-08	6.45763E-08	9.54953E-08	6.86929E-08	1.21613E-07	7.6301E-08
indole-3-acetic acid	7.06838E-08	7.46738E-08	8.83727E-08	8.99906E-08	6.23533E-08	7.7995E-08	9.22988E-08	7.93554E-08	9.30948E-08	8.34657E-08	0.012300212	7.65125E-08	6.81028E-08	8.40814E-08	7.59896E-08	7.6228E-08	8.97565E-08	7.52267E-08	8.23947E-08	8.52899E-08	0.00909544	0.001144244	0.003864295	1.1264E-07	6.5572E-08	0.004202946	9.8407E-08	0.005149462	6.22019E-08	0.013199896	1.47969E-07	0.041372695	0.015512907	0.012655798	0.007188152	0.039603243	0.006774612	0.024097373	0.01626097	1.43044E-07	1.1552E-07	6.91621E-08	0.003014977	5.71502E-08	6.45763E-08	9.54953E-08	6.86929E-08	1.21613E-07	7.6301E-08
Analyte 699	7.06838E-08	0.01208776	0.003199907	0.00345558	0.002343428	0.002657698	0.003382067	0.007140171	0.005894539	0.005243332	0.006028549	0.007209171	0.009037198	0.005962853	0.005802966	0.008398139	0.020603193	0.005651113	0.011789234	0.004172221	5.90608E-08	0.016974521	1.11674E-07	0.023851373	0.010942073	0.019783848	0.007179242	0.013971083	0.00307722	0.034618838	0.035874949	0.007855401	0.02036522	0.020616047	0.040500877	0.052777081	1.45312E-07	1.07666E-07	9.19905E-08	0.008734648	1.1552E-07	0.005385351	0.011431535	0.003512857	0.002070719	0.002879009	0.004268894	0.002839261	0.003812867
Analyte 700	7.06838E-08	0.063181518	0.049212835	0.047976844	0.038474121	0.034595969	0.048331346	0.043786509	0.052150282	0.04180196	0.055630144	0.05211713	0.056332153	0.038307956	0.078625394	0.052324566	0.058450683	0.04279666	0.072363209	0.042898482	0.034208354	0.084728433	0.055259301	0.055441209	0.049790148	0.052932281	0.077759353	0.04450435	0.039139869	0.069808254	0.089930457	0.094096916	0.056740631	0.057815593	0.067210527	0.104682077	0.088853672	0.058580558	0.063788624	0.089098913	0.062698243	0.053731187	0.042198369	0.043645375	0.063463993	0.091144614	0.067161176	0.066934234	0.042112827
Analyte 702	7.06838E-08	0.005587156	0.018795708	0.025328423	6.23533E-08	0.009711955	0.024140796	0.015718431	0.017784704	8.34657E-08	7.21626E-08	0.025504406	0.019729707	0.013867337	0.012370752	0.016273586	0.025925096	0.01706631	0.025530546	8.52899E-08	0.004897936	0.00710443	0.017969976	0.007705723	0.004850832	0.0082805	0.008144092	0.002292458	0.007019206	0.009594591	0.015991325	0.009705148	0.013716139	0.01407214	0.003135716	0.008166234	0.023951515	1.07666E-07	0.006466274	0.010966638	0.026028005	0.004864236	0.004742115	0.006264501	0.013280027	0.008893224	6.86929E-08	0.009641874	0.004492431
Galactonic acid	0.072204032	0.087740842	0.023146252	0.050674919	0.021027302	0.010056424	0.018879005	0.032971071	0.070451455	0.059359559	0.051860394	0.032640928	0.043588049	0.020619005	0.030854151	0.015021699	0.061018493	0.012225866	0.031996325	0.029759217	0.022730488	0.042816586	0.071224649	0.06465166	0.016412361	0.149034919	0.107211728	7.02943E-08	0.079811147	1.12393E-07	0.0905922	0.070666668	0.111051145	0.077199851	1.21068E-07	0.050809627	0.104465877	0.086544044	0.045284237	0.044601576	1.1552E-07	0.056083637	0.0297861	5.71502E-08	0.066222648	0.015197468	0.076793196	0.048005942	0.013789628
Analyte 705	7.06838E-08	0.001674736	0.000442708	0.001248623	6.23533E-08	0.001657765	0.001350375	0.00156977	0.000886124	0.001067497	0.001126684	0.001059772	0.000380025	0.001425629	0.001615097	0.00200756	0.001545878	0.001436183	0.002090518	0.001672265	0.000909739	0.001310368	0.001473337	0.001950247	6.5572E-08	0.001690813	0.00158439	0.001447054	6.22019E-08	0.001063973	1.47969E-07	0.002127931	8.4963E-08	0.002142777	0.002913935	0.001670383	0.002085904	0.001469459	9.19905E-08	0.002173749	0.001586491	0.00096209	6.35586E-08	5.71502E-08	6.45763E-08	0.002448535	6.86929E-08	1.21613E-07	7.6301E-08
pantothenic acid	0.022566186	0.02899312	0.026079066	0.005662934	0.020415602	0.015391756	0.0084585	0.048333139	0.031491352	0.016232094	0.004781791	0.010776103	0.004198202	0.012696852	0.004023633	0.004479685	0.024016446	0.03099677	0.020587729	0.029642544	0.036055406	0.050114115	0.026954534	0.032434509	0.042033333	0.014378129	0.019327929	0.023848924	0.027725114	0.030525203	0.014292765	0.021748312	0.01963056	0.020194179	0.040752103	0.069314388	0.014212535	0.024973373	0.028609753	0.053183703	0.040737993	0.045555784	6.35586E-08	5.71502E-08	6.45763E-08	9.54953E-08	6.86929E-08	0.043909559	0.04278352
Analyte 709	7.06838E-08	0.010303401	0.011157366	0.018844203	0.008871323	0.009435197	0.014224386	0.01434214	0.015065191	0.014065515	0.009807498	0.009754723	0.01085657	0.0126999	0.010516376	0.015356493	0.013123087	0.010990076	0.015605397	0.011522437	0.005388222	0.011928685	0.009323899	0.014302135	0.007062049	0.011812499	0.009500179	0.006576535	0.004562362	0.00934682	0.013792926	0.014658351	0.006276901	0.01039886	0.010294599	0.011001029	0.01056393	0.00907361	0.007774249	0.013386487	0.008452001	0.007414298	0.007126438	0.006131158	0.007827855	0.013175919	0.009447511	0.01236457	0.008149331
Analyte 711	7.06838E-08	7.46738E-08	0.006928795	8.99906E-08	6.23533E-08	0.004410213	9.22988E-08	0.005226332	0.005879301	0.004248361	7.21626E-08	7.65125E-08	6.81028E-08	0.00505058	7.59896E-08	0.00545628	8.97565E-08	0.002891921	8.23947E-08	0.007479535	0.001941564	9.70291E-08	0.003290046	1.1264E-07	0.002916896	1.28991E-07	9.8407E-08	7.02943E-08	6.22019E-08	0.002706644	0.004955606	1.31361E-07	8.4963E-08	0.002913118	1.21068E-07	1.33051E-07	1.45312E-07	0.002842141	0.002207523	0.002230219	0.004066291	0.001873575	6.35586E-08	5.71502E-08	6.45763E-08	0.003045913	6.86929E-08	0.004190268	0.002164973
Guanidinosuccinic acid 3	0.007115241	0.012230607	8.83727E-08	0.00267683	0.00122852	7.7995E-08	9.22988E-08	0.000419421	0.004111092	8.34657E-08	0.006056978	0.004542226	0.005878815	0.001541178	0.00369215	0.001224824	0.004300504	0.000393091	0.000375126	0.002469143	5.90608E-08	0.004862025	1.11674E-07	0.003893889	6.5572E-08	0.009608842	0.001809765	7.02943E-08	0.002077709	0.00544592	0.009599597	0.006253918	0.010235199	0.006502693	1.21068E-07	0.003388394	0.006734628	0.006766508	0.002140356	0.004342281	0.001583479	0.001293892	0.000373164	5.71502E-08	0.009085211	0.001409364	0.008238582	0.006054584	0.002664494
Analyte 713	7.06838E-08	0.031439624	0.015399211	0.015783782	0.018569452	0.00888218	0.017091932	0.016155023	0.014479395	0.01271484	0.029762363	0.022211016	0.021072859	0.013314929	0.025837561	0.020862887	0.027723562	0.015038207	0.03344954	0.030086417	0.027546669	0.034095835	0.016012183	0.023179609	0.022672298	0.019950339	0.020285754	0.022479688	0.027859564	0.024296234	0.046373728	0.038804639	0.050169149	0.047675812	0.036004194	0.03916987	0.051318961	0.041001109	0.042442842	0.018792568	0.021533724	0.017392933	0.026515038	5.71502E-08	6.45763E-08	0.044331308	0.035194402	0.054000022	0.034893696
Analyte 716	7.06838E-08	7.46738E-08	0.003600736	0.001291352	6.23533E-08	0.002228644	0.002532088	0.006158559	0.004525198	0.006928306	0.00636379	0.006477863	0.005145235	0.005285715	0.004450847	0.007206463	0.006343804	0.004391442	0.008918096	0.006266468	0.003347926	0.003198584	0.003495331	0.004946389	0.003664145	0.002290347	0.004185774	0.003432653	0.002499829	0.007845616	0.003891269	0.002486843	0.002619751	0.004434582	0.004367343	0.005938877	0.003748882	0.003735735	0.005904019	0.001430776	1.1552E-07	0.002860825	0.004185437	0.002263423	0.002734604	0.006493752	0.002401861	0.001055128	0.002313128
palmitoleic acid	0.021724499	0.008456088	0.013666234	8.99906E-08	0.010290754	7.7995E-08	0.008068643	0.017851341	0.003436923	0.007372832	0.016789351	0.013577488	0.012936261	0.007766019	0.012120515	0.016814212	0.020593817	0.010972799	0.016828059	0.021309526	0.021004706	0.018228698	0.012918513	0.017852272	0.023019915	0.021400757	0.0191141	0.02979922	6.22019E-08	0.017601162	0.04480312	0.030330242	0.034124667	0.040118166	0.035069106	0.053445434	0.060574369	0.030411666	0.047780506	0.012272697	0.014908441	0.013137756	0.023617189	0.0301968	6.45763E-08	0.019548398	0.014165609	0.039432749	0.021852366
Analyte 724	7.06838E-08	0.004525147	0.004190471	0.005467686	0.003119076	0.003047345	0.005918588	0.004521615	0.004594166	0.003022165	0.00434476	0.003241144	0.002781584	0.003782035	0.002860918	0.002992242	0.004759861	0.00279196	0.003787663	0.003749438	0.00125076	0.001766868	0.002512516	0.001549206	0.001274266	0.002545574	0.002024916	0.001639211	0.001141577	0.002367009	0.003357447	0.002389649	0.001271762	0.001923202	0.002178753	0.002429281	0.002983754	0.002559773	0.001696668	0.002478504	0.002578696	0.001331552	0.001277559	0.001500948	0.001371338	0.002358762	0.001959437	0.002614103	0.001795166
palmitic acid	8.911652529	5.617486265	8.848825786	6.591869907	5.865163158	5.614391096	8.4423053	6.067479216	4.730118947	4.32138027	5.723149792	6.553778344	4.837977033	5.229234907	4.535136266	5.806436586	7.768404347	6.914098915	5.866107705	5.286054645	7.6845976	8.843661472	6.633591915	6.792436726	9.659335084	7.170584652	8.193649695	7.835825736	8.792909507	7.873423679	10.94090344	11.30897624	13.2704304	7.132734787	8.025719635	14.24052885	12.59008081	11.94877694	12.10172062	12.22502515	9.269413156	6.031819128	10.51278179	8.498758302	7.723465718	7.321657159	9.305020781	12.6769216	11.47774135
Analyte 731	7.06838E-08	7.46738E-08	8.83727E-08	8.99906E-08	6.23533E-08	7.7995E-08	9.22988E-08	7.93554E-08	9.30948E-08	8.34657E-08	7.21626E-08	7.65125E-08	6.81028E-08	8.40814E-08	7.59896E-08	7.6228E-08	8.97565E-08	7.52267E-08	8.23947E-08	8.52899E-08	0.002852403	9.70291E-08	0.003460831	0.003832295	6.5572E-08	0.003331256	0.006046835	7.02943E-08	6.22019E-08	0.004023973	0.003162123	1.31361E-07	8.4963E-08	0.001930866	1.21068E-07	1.33051E-07	0.002056318	1.07666E-07	0.005066131	0.005648252	0.002287139	0.006846595	6.35586E-08	0.004565289	6.45763E-08	9.54953E-08	6.86929E-08	0.005378472	0.00871143
Glucoheptonic acid 2	0.04310095	0.082477595	0.005163035	0.051499821	6.23533E-08	0.006899884	0.007297241	0.032433637	0.077601387	0.054331411	0.0776885	0.044493236	0.034777726	0.021338138	0.052301263	0.025721241	0.033600695	0.020383132	0.034235706	0.048429274	0.015823214	0.030789686	0.007396106	0.023377363	0.020431776	0.040912412	0.02757875	0.022529009	0.002101362	0.044184377	0.109147914	0.025654149	0.038618768	0.102023821	1.21068E-07	1.33051E-07	0.13337418	0.119251435	0.056724033	0.002158024	1.1552E-07	0.005794051	0.001257571	0.008377702	0.078634594	0.016293071	0.081497239	0.048673071	0.045600287
N-Acetyl-D-galactosamine 1	7.06838E-08	0.068126824	0.037603544	0.033319395	0.022570745	0.012658581	0.044398046	0.073021682	0.022812468	0.055401454	0.044160122	0.039988257	0.064941403	0.048734061	0.069127592	0.023980692	0.03748821	0.025913141	0.089667836	0.092772071	0.059419671	0.044934608	0.033919652	0.081128586	0.030028653	0.044920122	0.061384167	0.052027002	0.072041529	0.042304278	0.050220301	0.030125947	0.022978724	0.061792862	0.043403801	0.101340086	0.042458681	0.052192203	0.080318738	0.030587855	0.036959434	0.05019077	0.057036223	0.074737223	0.027655056	0.01771131	0.049859959	0.036370452	0.043056932
phenylacetaldehyde 3	7.06838E-08	7.46738E-08	8.83727E-08	8.99906E-08	6.23533E-08	7.7995E-08	9.22988E-08	7.93554E-08	9.30948E-08	8.34657E-08	7.21626E-08	7.65125E-08	6.81028E-08	8.40814E-08	7.59896E-08	7.6228E-08	8.97565E-08	7.52267E-08	8.23947E-08	8.52899E-08	0.023207183	0.041707504	0.026322792	0.031036872	0.028519284	0.027472011	0.038838588	0.018966462	0.026091942	0.028842675	0.023210091	0.009016892	0.027793491	0.017395232	0.012618179	0.049171223	0.01519156	1.07666E-07	0.035516456	0.028485958	0.016636989	0.048930292	0.044454341	0.035951179	6.45763E-08	9.54953E-08	6.86929E-08	0.032756014	0.056935607
Analyte 741	0.000511802	0.033559696	8.83727E-08	0.003898274	6.23533E-08	0.003037044	9.22988E-08	7.93554E-08	0.018242423	0.01931969	0.014244634	0.009248885	0.016686055	0.007282624	0.017389619	0.00659057	0.017789754	0.000210715	8.23947E-08	0.000491331	5.90608E-08	8.54718E-05	0.006661913	1.1264E-07	6.5572E-08	0.034975053	0.01316783	7.02943E-08	6.22019E-08	0.035743178	0.06323392	0.000181884	8.4963E-08	0.000293427	0.057775657	0.000171586	0.023460935	0.000347377	9.19905E-08	1.43044E-07	1.1552E-07	0.01404556	0.003808773	5.71502E-08	6.45763E-08	0.008064799	6.86929E-08	9.38232E-05	0.00603993
myo-inositol	7.06838E-08	7.46738E-08	0.001782664	0.004002858	0.003168591	0.000557131	9.22988E-08	7.93554E-08	9.30948E-08	0.002167601	0.003369854	0.007134796	0.002907953	0.002698413	0.001716597	0.001871548	8.97565E-08	0.006236582	0.005209544	0.006310498	0.006305177	0.009458115	0.004540528	0.01098035	0.009259949	0.002663128	0.005056801	0.006593675	0.005504724	0.007450156	0.003243143	0.005531151	0.004052271	0.003084531	0.009567447	0.008481836	0.003149474	0.006226895	0.006951535	0.002029948	0.002687574	6.91621E-08	6.35586E-08	5.71502E-08	0.001430503	0.001114018	0.003626266	0.002172962	0.002998064
Analyte 744	0.007715544	0.012578567	0.004680508	0.002865734	6.23533E-08	0.002348946	0.004193024	0.004443705	0.002482629	0.003082278	0.001936907	0.002653171	0.00709341	0.002732036	0.005415115	0.001068117	0.006704475	0.003035087	0.002153111	0.002646354	0.007342731	0.005643948	0.00524025	0.006097277	0.005394892	0.003706815	0.006532555	0.011643967	0.010818	0.002706091	0.00993422	0.007709208	0.013819862	0.009632755	0.007664552	1.33051E-07	0.007075312	0.009730073	0.002216028	0.00755804	0.007987153	0.008635177	0.008308685	0.011286819	6.45763E-08	9.54953E-08	0.007978819	1.21613E-07	0.004614705
Allantoic acid 3	7.06838E-08	7.46738E-08	0.01106323	8.99906E-08	0.011037757	0.011745421	0.016446524	7.93554E-08	9.30948E-08	8.34657E-08	7.21626E-08	7.65125E-08	0.005389437	0.002155478	7.59896E-08	7.6228E-08	8.97565E-08	0.00909985	8.23947E-08	0.016181454	5.90608E-08	0.015007608	0.007783313	0.009539042	0.011310228	0.007098781	0.00977524	7.02943E-08	6.22019E-08	1.12393E-07	1.47969E-07	0.016259274	8.4963E-08	1.08022E-07	0.021294746	1.33051E-07	1.45312E-07	1.07666E-07	9.19905E-08	0.012463912	0.008481915	0.008341877	6.35586E-08	0.002025427	6.45763E-08	9.54953E-08	0.0133573	1.21613E-07	7.6301E-08
N-Acetyl-beta-D-mannosamine 3	7.06838E-08	0.016668034	0.009170744	0.007106583	6.23533E-08	0.004845049	0.011246805	0.014790935	0.01022714	0.01604729	0.010327817	0.009524235	0.019141794	0.015735135	0.024620475	0.006132213	0.010438256	0.008931863	8.23947E-08	0.034577295	0.014725181	0.011675925	0.012620009	0.020170601	0.00829876	0.020079884	0.022147344	0.019894682	6.22019E-08	0.010229244	0.017515895	0.008844748	0.006883103	0.02157717	0.011672889	0.027101228	0.010423586	0.017640547	0.03096952	0.012536827	0.017432589	0.0149284	0.011661833	5.71502E-08	0.011174338	0.007636359	0.015384532	0.008722048	0.011995968
Analyte 748	7.06838E-08	7.46738E-08	8.83727E-08	8.99906E-08	6.23533E-08	0.008149402	9.22988E-08	7.93554E-08	9.30948E-08	8.34657E-08	7.21626E-08	7.65125E-08	6.81028E-08	8.40814E-08	7.59896E-08	7.6228E-08	8.97565E-08	7.52267E-08	8.23947E-08	8.52899E-08	5.90608E-08	0.009664604	0.008788284	0.00998449	6.5572E-08	0.011150437	9.8407E-08	0.007817558	6.22019E-08	1.12393E-07	0.012832835	0.010221967	0.006546556	0.00777066	1.21068E-07	0.010683039	0.010449501	1.07666E-07	0.009151297	0.01333289	1.1552E-07	6.91621E-08	6.35586E-08	5.71502E-08	6.45763E-08	0.008838216	6.86929E-08	0.009769128	0.007419353
4-oxo-1H-quinoline-2-carboxylic acid	7.06838E-08	7.46738E-08	8.83727E-08	8.99906E-08	6.23533E-08	7.7995E-08	9.22988E-08	7.93554E-08	9.30948E-08	8.34657E-08	7.21626E-08	7.65125E-08	6.81028E-08	8.40814E-08	7.59896E-08	7.6228E-08	8.97565E-08	7.52267E-08	8.23947E-08	8.52899E-08	0.003372749	0.005448984	1.11674E-07	0.005519921	6.5572E-08	0.004005748	0.004918392	7.02943E-08	0.003833345	0.002295684	0.00195754	1.31361E-07	0.00403244	0.001553251	1.21068E-07	0.003697002	1.45312E-07	1.07666E-07	0.0040574	0.005517611	0.002610056	6.91621E-08	6.35586E-08	0.004813656	6.45763E-08	9.54953E-08	6.86929E-08	0.006870821	7.6301E-08
Linoleic acid methyl ester	0.024630054	0.016564394	0.004343831	0.004574084	0.00320634	0.002203415	0.003448685	0.005946271	0.003488139	0.005821662	0.001165331	0.001099184	0.004870438	0.003028686	0.002826494	0.002216672	0.001580526	0.003710707	0.004217398	0.015218598	0.024740057	9.70291E-08	1.11674E-07	1.1264E-07	0.017260591	1.28991E-07	0.013482084	0.025282765	0.009248349	0.005893843	1.47969E-07	1.31361E-07	0.032622456	1.08022E-07	1.21068E-07	1.33051E-07	1.45312E-07	0.026149158	0.049200265	0.010445971	0.018176931	0.005571537	6.35586E-08	5.71502E-08	6.45763E-08	0.045569077	0.019209293	0.09050656	0.018163177
Analyte 753	7.06838E-08	7.46738E-08	8.83727E-08	8.99906E-08	6.23533E-08	7.7995E-08	9.22988E-08	7.93554E-08	9.30948E-08	8.34657E-08	7.21626E-08	7.65125E-08	6.81028E-08	8.40814E-08	7.59896E-08	7.6228E-08	8.97565E-08	7.52267E-08	8.23947E-08	8.52899E-08	5.90608E-08	0.038868575	0.022528496	1.1264E-07	6.5572E-08	0.05430233	9.8407E-08	7.02943E-08	6.22019E-08	1.12393E-07	0.063291688	1.31361E-07	8.4963E-08	0.043380731	1.21068E-07	1.33051E-07	0.064708228	0.10804001	0.111978749	1.43044E-07	0.081955254	6.91621E-08	6.35586E-08	5.71502E-08	6.45763E-08	9.54953E-08	6.86929E-08	1.21613E-07	7.6301E-08
Analyte 754	0.014381925	0.020250417	0.015676256	0.012503237	0.016671164	0.005655105	0.018723257	0.015660861	0.011238677	0.009843581	0.011429034	0.01218366	0.010496233	0.009719399	0.013783097	0.010359342	0.015968595	0.015515079	0.020247206	0.028730825	0.01963132	0.028955395	0.012926077	0.017411187	0.023987952	0.011294057	0.018996252	0.019377518	6.22019E-08	0.017185577	0.023410764	0.022321835	8.4963E-08	0.028491773	0.024884022	0.028584109	0.028544486	0.030468275	0.020955767	0.029943772	0.021405935	6.91621E-08	6.35586E-08	5.71502E-08	6.45763E-08	0.023053431	6.86929E-08	0.035943507	7.6301E-08
Analyte 756	7.06838E-08	0.010989103	0.026044158	0.00967531	0.008350362	0.009338697	0.02074622	0.032477725	0.004893916	0.010901975	0.01060753	0.00872126	6.81028E-08	0.02108876	0.021108396	0.003856244	0.034281456	0.019339757	0.014057163	0.025268739	0.00759982	0.004588618	0.009113581	0.011101675	0.007590363	0.004072795	0.011545682	0.017222869	0.01260822	0.013715301	0.018613935	0.037208185	0.034730776	0.038034988	0.031799425	0.011043258	0.017861607	0.030929079	0.009686885	0.008415013	0.007736933	0.006425806	0.011114744	0.012578921	6.45763E-08	9.54953E-08	0.008088683	1.21613E-07	7.6301E-08
Analyte 759	7.06838E-08	0.007505882	8.83727E-08	0.004440418	0.007129364	0.002486836	9.22988E-08	7.93554E-08	0.004142503	0.002643729	0.005462128	0.004660643	0.004906218	0.004749351	0.004476967	0.004291503	0.009104436	0.008029	8.23947E-08	8.52899E-08	0.00758303	0.007312932	0.003492557	0.003928698	6.5572E-08	1.28991E-07	0.004848774	0.004843948	0.007432763	0.003970557	0.007249795	0.009081068	8.4963E-08	0.008004546	0.006564339	0.010716011	0.009260946	0.012056241	0.017973264	0.008782736	0.00747003	0.003133635	6.35586E-08	5.71502E-08	6.45763E-08	0.00978658	0.008984511	0.022056151	0.011372484
Analyte 761	0.032689921	0.013387248	0.031675689	0.017710445	0.012010583	0.016454989	0.020808341	0.027354033	0.008782923	0.013669642	0.01785757	0.014153734	0.015982296	0.017854029	0.02463198	0.004930741	0.038292221	0.024642365	0.016274175	0.025779884	0.015813872	0.012890986	0.011247897	0.01593229	0.01249093	0.008030447	0.015372979	0.017957359	0.017162125	0.01834918	0.01925101	0.04024423	0.035813001	0.043714586	0.040951576	0.016781136	0.023265121	0.034643499	0.014405069	0.013269526	0.007485333	0.00860252	0.013515199	0.016178812	6.45763E-08	9.54953E-08	0.010034184	1.21613E-07	0.009261151
guanine 1	0.008508485	0.008493811	0.00357937	0.005971469	0.002396119	0.001387994	0.004326261	0.010636192	0.002497035	0.008035853	0.005485313	0.004550221	0.004396497	0.003877806	0.002957134	0.001402634	0.009683633	0.004036112	0.00560084	0.008163393	5.90608E-08	9.70291E-08	1.11674E-07	1.1264E-07	6.5572E-08	1.28991E-07	9.8407E-08	7.02943E-08	6.22019E-08	0.012192631	1.47969E-07	1.31361E-07	8.4963E-08	1.08022E-07	1.21068E-07	1.33051E-07	1.45312E-07	0.004629937	9.19905E-08	1.43044E-07	1.1552E-07	6.91621E-08	6.35586E-08	0.006545462	6.45763E-08	9.54953E-08	6.86929E-08	1.21613E-07	0.012266691
d-Glucoheptose 2	7.06838E-08	0.009857773	0.005916905	0.001854594	0.002602437	0.001498891	0.002123462	0.012971669	0.003636446	0.007740763	0.001704289	0.00138503	0.002052017	0.00181277	0.001518265	0.001269732	0.00245472	0.002296902	0.002216359	0.002762761	0.00822182	0.004237911	0.005403371	0.009634173	0.007607655	0.005861856	0.006409859	0.00881805	0.007669604	0.012339205	0.00388605	0.003852149	0.001719611	0.004656109	0.003306108	0.007558796	0.002923056	0.003510368	0.004193225	0.003384012	0.005135865	0.011872342	6.35586E-08	0.007825749	0.007136068	0.011164817	0.013597315	0.00642724	7.6301E-08
Analyte 770	0.011914366	0.018744556	0.035666669	8.99906E-08	0.017408789	7.7995E-08	0.017960318	7.93554E-08	0.012446084	0.011788126	0.012721465	0.013404936	0.008051733	0.009193376	0.016723235	0.016750237	0.017231043	0.008543062	0.036328489	0.027212659	0.014521467	0.017113914	0.006663487	0.012859334	0.020155632	0.011248806	0.011213832	0.018881236	0.01849449	0.010308038	0.02974642	0.014693485	0.022924234	0.013910461	0.031161922	0.02339972	0.046388097	0.020243329	0.04743962	0.013264094	0.015461899	0.006580956	0.018593072	0.023913493	6.45763E-08	0.011295067	0.017447188	0.029500775	0.023118664
heptadecanoic acid	0.308676349	0.508905655	8.83727E-08	0.427449776	0.375996799	0.375353071	0.346111673	0.38303774	0.407684882	0.332843112	0.069493849	0.068883176	0.069831659	0.079888901	0.063554505	0.057997343	0.095492917	0.099741566	0.105185404	0.085983057	0.269094476	0.46865716	0.248812477	0.284930183	0.454814112	0.187193226	0.353500108	0.514280142	6.22019E-08	0.194609157	0.130152083	0.140860297	0.204696628	0.142472409	0.120842947	0.170993109	0.130015913	0.141434074	0.149374475	0.429406515	0.282330673	0.323272007	0.49851614	0.310271609	0.167357516	0.128536555	0.255616357	0.265977104	0.327602915
Analyte 774	7.06838E-08	7.46738E-08	8.83727E-08	8.99906E-08	6.23533E-08	7.7995E-08	9.22988E-08	7.93554E-08	9.30948E-08	8.34657E-08	7.21626E-08	7.65125E-08	6.81028E-08	8.40814E-08	7.59896E-08	7.6228E-08	8.97565E-08	7.52267E-08	8.23947E-08	8.52899E-08	0.052848542	0.084326655	0.039849754	0.067632728	0.076918291	0.049646321	0.061819991	0.039504196	0.060660593	0.037112736	0.028088872	0.008336001	0.057741432	0.02681773	0.012612041	0.076661364	0.017262005	0.013537444	0.05713038	0.052626334	0.033804636	0.12444259	6.35586E-08	0.070776902	6.45763E-08	9.54953E-08	6.86929E-08	0.07524907	0.122433152
Octadecanol	0.008181206	7.46738E-08	0.005215327	0.006071216	6.23533E-08	0.002397977	0.011084843	0.006020209	0.00124281	0.005706366	7.21626E-08	0.005295418	0.001407379	0.001213795	0.003227165	0.005504432	0.005773347	0.005010297	0.003907341	0.003399129	5.90608E-08	9.70291E-08	0.008048016	0.009439654	6.5572E-08	0.005267799	0.004913851	0.005227631	0.009789442	0.021401869	0.001762299	1.31361E-07	0.002174596	0.001276507	0.023247827	1.33051E-07	0.0023239	0.005016158	0.0058542	0.006735574	0.019164387	0.010196515	0.007436764	0.005654262	0.002914513	9.54953E-08	6.86929E-08	0.003072817	7.6301E-08
Analyte 780	7.06838E-08	0.037735322	0.049140527	0.055183131	0.034503483	0.030059473	0.048818434	0.035167031	0.036578819	0.030194238	0.043946843	0.037919467	0.035382257	0.042424493	0.0437413	0.036182581	0.04254313	0.032540407	0.046098347	0.046632806	0.016613787	0.026847587	0.025381356	0.021555128	0.015285329	0.030278274	0.027504308	0.020652329	0.019474251	0.030051158	0.039976947	0.030237479	0.023849261	0.020815339	0.025973569	0.031600086	0.033023157	0.022838754	0.023908859	0.040903029	0.03407674	0.01814483	0.015182486	0.019476978	0.023156257	0.032785624	0.025522163	0.032600922	0.020632405
Indolelactate 2	7.06838E-08	7.46738E-08	8.83727E-08	8.99906E-08	6.23533E-08	7.7995E-08	9.22988E-08	7.93554E-08	9.30948E-08	8.34657E-08	7.21626E-08	7.65125E-08	6.81028E-08	8.40814E-08	7.59896E-08	7.6228E-08	0.006429017	7.52267E-08	8.23947E-08	8.52899E-08	5.90608E-08	9.70291E-08	1.11674E-07	1.1264E-07	6.5572E-08	1.28991E-07	9.8407E-08	7.02943E-08	6.22019E-08	1.12393E-07	0.013854989	0.019954722	0.011506211	0.015710758	0.010833576	0.043487392	0.024436729	0.041464987	0.020774621	0.0126484	0.006445904	0.016516119	6.35586E-08	0.007306348	0.003974699	0.003363305	0.004270102	1.21613E-07	0.009285014
Phytol	0.012907301	0.014065347	0.022346512	0.007250538	0.012024102	0.006121716	0.009142064	0.015536785	0.012444515	0.009955559	0.017336046	0.010561558	0.007390834	0.014896172	0.016961396	0.015880781	0.011916568	0.014419143	0.025098638	0.016592258	5.90608E-08	0.045971932	0.020622998	0.027375848	6.5572E-08	0.014313616	0.016199642	0.025637788	6.22019E-08	0.013168188	0.026869684	0.030364972	8.4963E-08	0.043717699	0.029996393	0.073029696	0.04774901	0.041483341	0.032875442	0.024939313	0.026824421	0.021048082	0.027041628	0.016269325	0.03027279	0.027517694	0.021471051	0.026886064	0.021611057
Analyte 784	7.06838E-08	7.46738E-08	8.83727E-08	8.99906E-08	6.23533E-08	7.7995E-08	9.22988E-08	7.93554E-08	9.30948E-08	8.34657E-08	7.21626E-08	7.65125E-08	6.81028E-08	8.40814E-08	0.001078785	7.6228E-08	8.97565E-08	7.52267E-08	8.23947E-08	8.52899E-08	5.90608E-08	0.002643155	0.002177696	1.1264E-07	6.5572E-08	1.28991E-07	9.8407E-08	7.02943E-08	6.22019E-08	0.001255458	0.003347202	0.003052879	8.4963E-08	0.002015281	0.002200056	0.003102546	0.004286474	0.003313606	0.002652891	0.004191031	0.004109321	0.002171011	6.35586E-08	5.71502E-08	6.45763E-08	9.54953E-08	6.86929E-08	1.21613E-07	0.003438013
1,4-Dihydroxy-2-naphthoic acid	7.06838E-08	0.003348592	0.005401202	8.99906E-08	0.002795172	0.00382661	0.003597388	7.93554E-08	0.004747367	0.00397338	0.004092489	0.003763023	0.004324654	0.004074992	0.00339838	0.003386311	0.005447086	0.003870303	0.004472577	0.003856287	5.90608E-08	9.70291E-08	0.004804706	0.002542759	6.5572E-08	1.28991E-07	0.003482848	0.002859098	6.22019E-08	1.12393E-07	0.005322271	0.004123111	0.002403102	1.08022E-07	1.21068E-07	0.004494304	0.00392891	0.003311919	9.19905E-08	1.43044E-07	0.004324554	0.002751712	6.35586E-08	5.71502E-08	0.000991386	0.004333345	6.86929E-08	0.004528285	0.001926233
5-Methoxyindole-3-acetic acid	0.00135388	0.002317565	0.001993284	0.001356264	6.23533E-08	4.89239E-06	9.22988E-08	7.76157E-05	0.001478008	0.001588472	0.001508641	0.001377006	0.001152764	0.001103087	0.000962032	0.000977167	0.001935346	0.001232957	0.001732217	0.000754157	5.90608E-08	0.002445459	0.001210738	0.000169071	6.5572E-08	8.94262E-05	9.8407E-08	7.02943E-08	6.22019E-08	0.00112833	0.002378945	0.001878807	8.4963E-08	0.001151496	0.002736504	0.001307823	1.45312E-07	0.00136936	9.19905E-08	0.001526035	0.001351196	0.001164728	0.001245658	0.001430356	6.45763E-08	0.00320807	0.002454175	0.002174475	0.002557217
3-Hydroxypalmitic acid	7.06838E-08	7.46738E-08	8.83727E-08	8.99906E-08	6.23533E-08	7.7995E-08	9.22988E-08	7.93554E-08	9.30948E-08	8.34657E-08	7.21626E-08	7.65125E-08	1.86947E-05	8.40814E-08	7.59896E-08	7.6228E-08	8.97565E-08	7.52267E-08	8.23947E-08	8.52899E-08	6.14372E-05	9.70291E-08	0.02854395	5.61105E-05	6.5572E-08	0.016971931	9.8407E-08	7.02943E-08	6.22019E-08	6.39791E-05	0.014156807	0.000137562	0.013000496	0.009409767	1.31485E-05	0.011837031	0.007746225	0.012319912	0.008688632	1.43044E-07	0.020382396	9.11855E-05	2.29768E-05	5.71502E-08	6.45763E-08	1.68374E-05	6.86929E-08	1.21613E-07	0.003483975
Phytanic acid	7.06838E-08	0.003696252	8.83727E-08	8.99906E-08	6.23533E-08	0.001498781	0.002941087	0.00260174	0.002231897	0.002257548	0.00139696	0.001401397	0.001933092	0.001637655	0.002328298	7.6228E-08	0.001809144	0.000400907	0.003419895	8.52899E-08	0.005150862	0.00605817	0.003627682	0.004078023	0.003422577	0.00346238	0.003329172	0.003797892	6.22019E-08	0.003668285	0.003305517	0.00248796	8.4963E-08	0.005069998	0.003606092	0.002990556	0.003225911	0.002785849	9.19905E-08	0.004517237	0.004995266	0.003625206	6.35586E-08	5.71502E-08	6.45763E-08	0.004061234	0.005213735	0.007239025	0.006044353
linoleic acid	0.009247679	0.012538702	0.014177937	0.014366327	0.008158496	0.009163536	0.010071361	0.006571512	0.007116324	0.007545935	0.020520133	0.035546427	0.032285811	0.015365353	0.026857327	0.046050017	0.033912761	0.038421351	0.038830623	0.045808039	0.028573942	0.022034425	0.014289267	0.012917468	0.025863386	0.014889208	0.025875009	0.027659143	0.013038676	0.025389289	0.06370412	0.047006742	8.4963E-08	0.041786631	0.031021052	1.33051E-07	0.098627292	0.114991259	9.19905E-08	0.028093664	0.023044428	0.009057466	0.04151724	0.065724258	6.45763E-08	0.046157141	0.026302226	0.051149798	0.030873496
oleic acid	7.06838E-08	7.46738E-08	8.83727E-08	0.552217684	0.344103758	7.7995E-08	9.22988E-08	7.93554E-08	9.30948E-08	8.34657E-08	7.21626E-08	7.65125E-08	0.93538217	8.40814E-08	7.59896E-08	7.6228E-08	8.97565E-08	1.178325068	8.23947E-08	8.52899E-08	0.458962521	0.544885996	0.269635021	0.277068527	0.547216416	0.257003517	9.8407E-08	0.522840587	0.338549238	0.392442627	1.303023374	1.143679929	2.341670591	0.885776683	0.736896816	3.758530881	2.154004782	2.002397671	1.981559681	0.466495514	0.384128669	0.173025321	0.582569635	0.577990156	6.45763E-08	0.509153606	0.484348264	0.906049812	0.656350504
linolenic acid	0.005683903	0.029565267	0.011696843	0.01578413	0.012137367	0.005293601	0.010482765	0.005479753	0.010662627	0.011869851	7.21626E-08	7.65125E-08	6.81028E-08	0.075468496	7.59896E-08	0.009536823	0.008543671	7.52267E-08	0.014872536	0.034326669	0.004427343	0.006527081	0.02405239	0.013514593	0.007110468	0.007824662	0.031337942	0.021192578	6.22019E-08	0.017916323	1.47969E-07	1.31361E-07	8.4963E-08	1.08022E-07	0.028831264	1.33051E-07	0.031154469	0.028119262	0.015537811	0.013634285	0.061093165	0.008534733	0.007037034	0.012495508	0.011334412	0.012045239	6.86929E-08	1.21613E-07	0.004523754
Analyte 804	0.037240684	0.022732729	8.83727E-08	8.99906E-08	6.23533E-08	0.017813689	0.032733975	0.030876412	0.035806042	0.019658764	0.022917908	7.65125E-08	0.030764182	0.017852107	0.021170706	7.6228E-08	8.97565E-08	7.52267E-08	0.026974262	0.023775898	0.017525828	0.017995893	0.018708492	0.008935607	0.014747862	0.013138562	0.044041074	0.033570735	6.22019E-08	0.01179261	0.019123217	1.31361E-07	0.012243127	0.014666505	0.01064069	0.018162654	0.016481558	1.07666E-07	0.017458816	0.021156999	0.010980354	0.011553196	0.016801586	5.71502E-08	0.02825855	0.030283682	0.019323637	1.21613E-07	0.01031271
Elaidic acid	0.216012224	1.263986961	1.287711577	1.672895343	6.23533E-08	0.805475173	1.106828042	1.242669585	0.421956876	0.35589642	1.115652009	1.322193157	1.007998052	1.041633435	0.67060437	1.389112007	1.058618469	7.52267E-08	1.192328462	1.482796253	0.728473568	1.122004347	0.695769729	0.681382245	0.778893008	0.815935828	0.925597563	0.802141289	6.22019E-08	0.927592227	0.98988579	1.087235749	2.596367504	0.912983943	0.738058334	2.92956376	0.988965929	1.105440053	0.793618289	2.209272011	1.753718628	0.714741168	1.58398743	5.71502E-08	0.447623554	0.351990207	1.946213078	2.114679451	2.090273412
stearic acid	5.088721666	6.837472207	7.409833972	6.244896427	5.68109554	4.169959002	8.204094981	6.953081662	6.131716884	5.367482029	4.771277579	5.314824981	3.514434761	5.712742238	4.505492999	4.487681877	6.2126237	5.8637924	5.681083666	5.595373348	8.281245949	10.00792429	7.209295008	7.402455718	9.203920283	7.727069316	8.394305706	8.958428212	6.22019E-08	8.934326036	8.756518373	8.898874842	9.683175641	6.454194451	6.353793256	10.50396695	7.595082203	8.158584864	7.459101884	13.0845391	11.94812316	7.580914342	6.35586E-08	3.249712214	7.479357645	8.178922055	6.86929E-08	14.21567723	7.6301E-08
alpha-Santonin 1	0.004824804	7.46738E-08	8.83727E-08	0.01651078	0.007030576	0.004102181	0.004733118	7.93554E-08	0.004064432	8.34657E-08	0.035538502	0.031040714	0.072309535	0.011963557	0.036439985	0.084261181	0.011163505	0.048017308	0.058058058	0.137749346	0.011221378	0.010290813	0.010088915	0.006915944	0.009210568	0.016915678	0.061391242	0.012458429	0.009812751	0.015229415	0.14359071	0.058499196	0.140041685	0.074554003	0.015901846	1.33051E-07	0.125916155	0.134664354	0.169488486	0.016918257	0.01299916	0.007399414	0.024189734	0.077044347	0.016495386	0.01073988	0.079067037	0.032163167	0.015577882
Analyte 822	0.002851549	0.003472169	8.83727E-08	0.00702466	0.008956185	0.002761142	0.009410645	7.93554E-08	0.003493686	0.001702084	0.006292692	0.003371695	0.001915701	8.40814E-08	0.002883236	0.002340787	0.007741526	0.005838951	8.23947E-08	8.52899E-08	0.007549378	0.014355834	0.00565235	0.003513378	0.009990129	0.002744772	0.005882606	0.003759361	0.007742265	0.006201352	0.007688169	0.01295375	0.010646321	0.009671589	0.012027721	0.006931169	0.006252906	0.007289024	0.00512693	0.002850108	0.006753927	0.005649206	0.00507811	0.006310062	6.45763E-08	0.016939973	6.86929E-08	0.018257386	7.6301E-08
indole-3-acetamide 4	0.003095748	0.013262413	0.002165262	0.00205592	0.002761078	7.7995E-08	9.22988E-08	7.93554E-08	9.30948E-08	0.001651196	7.21626E-08	7.65125E-08	6.81028E-08	0.001222516	0.001012543	7.6228E-08	8.97565E-08	0.002111162	8.23947E-08	0.00439522	5.90608E-08	0.003263973	1.11674E-07	0.001687984	0.009966638	1.28991E-07	9.8407E-08	0.004077886	0.005129031	0.001981485	1.47969E-07	1.31361E-07	0.011418921	0.002012115	0.000273902	0.007916674	0.000374991	1.07666E-07	0.005247656	1.43044E-07	0.018924759	0.004862346	6.35586E-08	5.71502E-08	6.45763E-08	0.007028548	6.86929E-08	0.02623196	0.00239217
Analyte 828	0.012213347	0.009849916	0.013236906	0.012988049	6.23533E-08	0.002243817	0.006389868	0.009631811	9.30948E-08	8.34657E-08	0.007311893	0.005907169	0.011980224	8.40814E-08	0.006013777	0.006049295	0.009018464	0.011582019	0.012489669	8.52899E-08	0.005119933	0.002397767	0.004410995	0.003927684	0.002815858	0.004733377	0.006288815	0.004154542	0.006257754	0.005118018	0.006486853	0.007708029	0.009808571	0.007790659	0.00697746	0.021298278	0.008094999	0.009288458	0.007948242	0.003691808	1.1552E-07	0.005176153	0.007553363	0.010108001	6.45763E-08	9.54953E-08	0.005086036	1.21613E-07	0.00278537
Phenyl beta-D-glucopyranoside	0.003745481	7.46738E-08	0.005479618	8.99906E-08	6.23533E-08	0.001697498	0.002663905	0.004749473	9.30948E-08	0.002570825	7.21626E-08	0.003679454	6.81028E-08	8.40814E-08	0.00206943	0.004029752	8.97565E-08	7.52267E-08	0.008805467	8.52899E-08	0.003299288	0.003424919	1.11674E-07	1.1264E-07	0.005753875	0.003033519	9.8407E-08	0.00276463	0.005729639	1.12393E-07	0.00617004	0.004676402	0.005134971	0.003412783	1.21068E-07	0.006376703	0.007767012	1.07666E-07	0.006571204	1.43044E-07	1.1552E-07	6.91621E-08	6.35586E-08	5.71502E-08	0.005192743	0.00275083	6.86929E-08	0.003156272	7.6301E-08
Analyte 830	0.019756256	0.011209886	8.83727E-08	8.99906E-08	0.003382746	7.7995E-08	0.001504016	0.003613808	9.30948E-08	8.34657E-08	7.21626E-08	7.65125E-08	6.81028E-08	8.40814E-08	7.59896E-08	7.6228E-08	8.97565E-08	7.52267E-08	8.23947E-08	8.52899E-08	0.004497747	9.70291E-08	1.11674E-07	0.007356158	0.004619366	1.28991E-07	9.8407E-08	0.009733443	0.005352686	0.003418852	0.002125403	1.31361E-07	0.002809489	1.08022E-07	1.21068E-07	1.33051E-07	1.45312E-07	1.07666E-07	9.19905E-08	0.003078739	0.00628171	0.002918478	6.35586E-08	0.008875181	0.02045265	0.002004372	0.012151811	0.009752069	7.6301E-08
Analyte 833	0.039050803	0.052002919	0.027129434	0.014572268	0.037685656	0.013426126	0.037921686	0.028315395	0.021648978	0.025035574	0.020422739	0.021955271	0.026279965	0.018956048	0.033471619	0.019333327	0.021831031	0.022288053	8.23947E-08	0.048852518	0.04450698	0.040238543	0.022630402	0.050201248	0.03854073	0.033651415	9.8407E-08	0.06496166	0.062943938	0.047125617	0.047177757	0.033092103	0.042301036	0.048196163	0.037382877	0.043555366	0.042046434	0.035054752	9.19905E-08	0.036079462	0.041725893	0.035859108	6.35586E-08	5.71502E-08	6.45763E-08	0.034249089	0.058701285	0.077983707	7.6301E-08
Analyte 837	0.01912624	0.054163728	0.037138267	0.034574838	0.05092728	0.007585479	0.014417119	0.01347907	0.028096354	0.062352873	0.054196647	0.04326589	6.81028E-08	0.023008593	0.082202703	0.057096907	0.048849238	0.026103904	0.048498775	0.032973794	5.90608E-08	0.032068214	0.037862501	0.018372903	6.5572E-08	0.020968268	0.08220188	7.02943E-08	0.034056143	0.089024607	0.073182299	0.044966799	8.4963E-08	0.108202395	1.21068E-07	0.058770758	0.106281319	0.060657871	0.046851477	1.43044E-07	0.015393214	0.007676045	6.35586E-08	5.71502E-08	6.45763E-08	0.024654661	6.86929E-08	1.21613E-07	7.6301E-08
Analyte 840	0.009025712	0.038138288	0.015859555	0.012817092	0.035134528	0.007027539	0.018315997	0.029373252	0.009022937	0.013509508	7.21626E-08	0.001568492	0.001171777	0.011458112	7.59896E-08	0.004977924	0.004927341	0.009787356	0.009978258	0.008971835	0.013028017	0.011598382	0.00295312	0.007170527	0.023764803	0.005936877	0.006249954	0.009807119	0.031069304	0.007188908	0.009027575	0.007157747	0.073608133	0.003105968	0.008081415	0.056820568	0.004939115	0.011992714	0.030015687	0.049296496	0.033413392	0.009053485	0.062912996	5.71502E-08	6.45763E-08	0.048468486	6.86929E-08	0.093370133	0.035213948
Analyte 841	7.06838E-08	0.007156211	0.006913454	0.001942886	0.007528911	0.000348082	9.22988E-08	7.93554E-08	0.004037549	0.002921556	0.006539449	0.003622871	0.01045374	0.003094456	0.011116018	0.007725609	8.97565E-08	7.52267E-08	0.004643854	0.007212083	5.90608E-08	0.002622255	0.00639076	1.1264E-07	0.001641157	0.003124379	0.013897265	7.02943E-08	0.009232323	0.023482494	0.022515753	0.006205276	0.015261421	0.011936698	0.018850928	0.005761683	0.010024999	0.00584916	0.007788252	0.002918669	0.00360764	6.91621E-08	0.001814486	0.010011265	0.006785587	0.002219248	0.002644833	0.003029675	7.6301E-08
Analyte 842	7.06838E-08	0.008506266	0.015625638	0.005201273	0.006735557	0.005319636	9.22988E-08	7.93554E-08	9.30948E-08	8.34657E-08	7.21626E-08	0.003163139	0.002326976	8.40814E-08	0.00203834	7.6228E-08	8.97565E-08	7.52267E-08	8.23947E-08	8.52899E-08	5.90608E-08	0.008998143	0.00191558	0.003839023	0.006206413	1.28991E-07	9.8407E-08	0.003369064	6.22019E-08	0.004090495	0.00201038	0.001740327	8.4963E-08	0.004401558	0.003790837	0.003451012	0.001962283	1.07666E-07	9.19905E-08	1.43044E-07	1.1552E-07	0.004269677	0.006659235	0.005070439	0.004108804	0.013555121	0.004829916	1.21613E-07	0.003418577
1-Hydroxyanthraquinone 1	7.06838E-08	7.46738E-08	8.83727E-08	8.99906E-08	6.23533E-08	7.7995E-08	9.22988E-08	7.93554E-08	9.30948E-08	8.34657E-08	7.21626E-08	0.002895994	6.81028E-08	8.40814E-08	7.59896E-08	7.6228E-08	8.97565E-08	7.52267E-08	8.23947E-08	8.52899E-08	5.90608E-08	9.70291E-08	0.00487535	0.006236786	6.5572E-08	0.001832999	9.8407E-08	0.003692707	0.00279257	1.12393E-07	0.006567885	0.007692434	8.4963E-08	0.005453822	0.00802234	0.006162379	0.006894978	0.007175104	9.19905E-08	0.002243445	0.001920322	0.007883078	0.006810534	0.00154934	6.45763E-08	9.54953E-08	6.86929E-08	1.21613E-07	0.004607701
Analyte 846	0.003754024	0.006169149	0.004697543	0.001481917	0.004733348	0.001980492	0.006039237	0.003545679	0.002494643	0.002575636	0.006138371	0.004929458	0.002774727	0.003313393	0.00741501	0.00618988	0.006443207	0.003124783	0.014786112	0.013979308	0.007203983	0.006048644	0.002442271	0.007097155	0.007541236	0.006003645	0.004014336	0.007574857	0.00853261	0.005851297	0.018506887	0.009604761	0.012927424	0.010951366	0.013639612	0.013514658	0.020007002	0.009074413	0.01836092	0.005801344	0.00818432	0.002687367	0.012870024	0.014244135	6.45763E-08	0.00587667	0.011413854	0.020055229	0.013368023
Analyte 847	0.078559347	0.146615608	0.103934753	0.042193097	0.112247019	0.042054449	0.09944749	0.081991894	0.06246075	0.06565475	0.024448347	0.02432178	0.033633188	0.033662177	0.036469355	0.015287725	0.027640474	0.033463149	0.061942241	0.043665238	0.10272579	0.097225666	0.082934	0.124970403	0.087332567	0.073801174	0.082957641	0.128806645	6.22019E-08	0.103674169	0.057443084	0.048629452	0.07131706	0.093886097	0.056003992	0.052452634	0.040339083	0.04221497	0.04337056	0.122927625	0.136026741	0.131989383	6.35586E-08	5.71502E-08	0.126567406	0.087692839	0.143332973	0.197217967	7.6301E-08
Analyte 848	0.006726776	0.020323705	8.83727E-08	0.0099659	0.017267046	0.003992825	0.009184293	0.007595178	0.010307518	0.014739261	0.015898991	0.012101965	0.025955899	0.008710693	0.022117353	0.012719831	0.011258151	0.007712569	0.015842105	0.011138107	0.001905486	0.005343348	0.010442253	0.003702079	0.004100187	0.019594945	0.048298446	7.02943E-08	0.01339776	0.0281242	0.047021015	0.019004059	0.017623966	0.023220677	0.044013592	0.014999242	0.027155224	0.014321849	0.011597225	0.014627268	0.016534283	0.018807766	0.025585337	0.010211398	0.023105453	0.004687043	0.004296908	0.004190905	0.003891609
Analyte 850	0.001088798	0.002634555	0.002361235	0.001041482	6.23533E-08	0.000579978	0.000726316	0.000569034	0.002173967	0.001602817	0.005139634	0.0028718	0.006463866	0.002159993	0.007630786	0.00399288	0.00322811	0.001737581	0.003165044	0.003227541	9.11258E-06	0.001819693	0.0023906	1.1264E-07	0.001229229	0.002183356	0.006924047	7.02943E-08	0.0055274	0.006714025	0.008873182	0.00264122	0.007235992	0.005877449	0.008103035	0.00013144	0.005959394	0.003171251	0.000163941	0.001342341	0.001538764	0.002228285	0.001058799	0.003227485	0.002771064	0.001220103	0.001340239	0.001630618	0.000153358
1-Methyladenosine 2	7.52202E-06	0.000735915	5.82684E-05	0.000238187	0.000792804	7.7995E-08	0.000688752	0.000576846	9.30948E-08	0.000779402	0.000768499	0.001045633	0.001300922	0.001007437	0.001367605	0.00117743	8.97565E-08	0.000909492	8.23947E-08	0.001420939	2.18473E-06	0.000510022	1.11674E-07	1.1264E-07	0.000362987	1.28991E-07	0.000868657	0.000850252	6.22019E-08	0.000772065	0.003061629	0.003605198	8.4963E-08	0.001472343	0.001453112	0.003493736	0.002495089	0.003057413	0.001018942	1.43044E-07	1.1552E-07	0.001212843	0.000751578	0.0005316	0.000654492	0.000175077	0.000253734	0.000731286	2.68821E-05
arachidonic acid	0.018635756	0.012814799	0.004767305	0.009702264	0.008903919	0.003948972	0.016680993	0.007916599	0.005296859	0.010710392	0.006662214	0.020714781	0.015962736	0.006484804	0.038595071	0.014867391	0.017210569	0.05297016	0.030407236	0.057862808	0.012045857	0.03892559	0.014261901	0.009486675	0.027573521	0.024536305	0.024272292	0.019308155	0.024902095	0.022412825	0.073191393	0.019581965	0.049784552	0.03287252	0.015370851	1.33051E-07	0.037347185	0.034606502	0.084723235	0.011234993	0.062425407	0.029520415	0.035173906	5.71502E-08	6.45763E-08	9.54953E-08	0.062428655	0.094835154	0.012082743
Analyte 857	7.06838E-08	0.002685769	0.002721709	0.001933744	6.23533E-08	7.7995E-08	9.22988E-08	7.93554E-08	9.30948E-08	8.34657E-08	0.003424486	0.00311521	0.004636829	0.001592298	7.59896E-08	0.002680075	0.00303028	0.002642295	0.003013002	0.003869012	0.000690962	9.70291E-08	0.001827363	1.1264E-07	6.5572E-08	0.00191572	0.00304119	7.02943E-08	0.001302893	0.003173454	0.004360717	0.003193251	0.003524511	0.004866435	0.006580661	0.002659914	0.004873362	0.003535098	0.003539612	0.002085527	0.001380846	0.001264325	0.001179163	5.71502E-08	0.002169071	9.54953E-08	6.86929E-08	0.00144962	0.000912734
Analyte 858	7.06838E-08	0.029147495	0.027736504	0.037284505	0.017593144	0.01919824	0.038685599	0.024589022	0.023043287	0.020743082	0.02650667	0.030352417	0.02944577	0.02196746	0.027257438	0.022184765	0.030532978	0.027732056	0.034796898	0.026184495	0.010855085	0.030150036	0.015005503	0.012078741	0.010619328	0.019873692	0.019117551	0.013123696	0.010631055	0.01973897	0.030319037	0.019983322	0.012267269	0.014000859	0.01640209	0.023038006	0.019949545	0.016347855	0.016448932	0.026399406	0.026131421	0.014301827	0.010897601	0.022740544	0.018292992	0.025045773	0.019467989	0.025202769	0.013012255
Abietic Acid 2	0.014055072	0.125018671	0.008839151	0.023396908	0.02793609	7.7995E-08	0.012546643	0.021502274	0.040188145	0.082776978	0.034518951	0.061354499	0.088356681	0.026888553	0.12913576	0.034362855	0.021155883	0.028780388	0.079992522	0.077373307	0.014808688	0.03548452	0.053344126	0.042575363	0.014805943	0.063114275	0.075692443	0.158335003	0.017136359	0.154335972	0.181952188	0.098826948	0.045811586	0.053605602	0.238883334	0.235492804	0.24842122	0.264723074	0.123143779	0.000359681	0.029627601	0.02424595	0.007685891	0.110208211	6.45763E-08	9.54953E-08	0.020575738	0.013971269	0.0115956
Dehydroabietic Acid	0.030145474	0.056997531	0.098925298	0.059907209	6.23533E-08	0.019641101	0.02065615	0.017371834	0.034409245	0.033525098	0.169517253	0.144386564	6.81028E-08	0.080028935	7.59896E-08	0.110756629	0.169878217	0.085713002	0.066441603	0.063449036	0.016761466	0.054470569	0.051931417	0.016238209	0.036838999	0.043318202	0.198224212	7.02943E-08	0.060384423	0.164398676	0.139216154	0.053672837	0.2161298	0.222177358	0.194513267	0.084200186	0.167252798	0.063508283	0.0980615	0.03461455	0.033614514	0.029705262	0.032060018	0.067763513	0.055865728	0.023977393	0.019171743	0.02953525	0.015261353
6-phosphogluconic acid	0.038267833	0.024529867	0.075890082	0.017003604	0.069452154	0.016229205	0.037367778	0.037265991	0.081257977	0.144190146	0.002972365	0.006096169	0.001950915	0.009181944	0.001908006	0.004040191	0.012495296	0.005465279	0.00881947	0.004061194	0.095588472	0.130568052	0.075757591	0.054314404	0.082539194	0.053706792	0.070584451	0.042949372	0.090666221	0.077919069	0.013806349	0.000516157	0.012781525	0.009284505	0.013064998	0.010531526	0.00785135	0.009148119	0.00600366	0.105547853	0.085554144	0.104002186	6.35586E-08	0.03705743	6.45763E-08	0.174607601	6.86929E-08	0.189301058	7.6301E-08
Analyte 868	0.24601888	0.300797788	0.153793004	0.058516702	0.226273403	0.097209155	0.239876016	0.18957942	0.170983024	0.184860145	0.07338794	0.063839712	0.087887098	0.066933654	0.148015231	0.038457358	0.097713516	0.055125901	0.171185684	0.175535841	0.313595096	0.270526444	0.223231525	0.407015349	0.195049769	0.299263271	0.274990319	7.02943E-08	6.22019E-08	0.358499489	0.207269731	0.168615428	0.146244497	0.278022566	0.19882207	0.081885289	0.13770722	0.101803006	0.121740386	0.197903593	0.279985827	0.337859756	6.35586E-08	5.71502E-08	6.45763E-08	0.228861022	0.371944588	0.543243494	7.6301E-08
Analyte 870	7.06838E-08	7.46738E-08	8.83727E-08	8.99906E-08	6.23533E-08	7.7995E-08	9.22988E-08	7.93554E-08	9.30948E-08	0.024962188	7.21626E-08	7.65125E-08	6.81028E-08	8.40814E-08	7.59896E-08	7.6228E-08	8.97565E-08	7.52267E-08	8.23947E-08	8.52899E-08	0.008961831	9.70291E-08	1.11674E-07	1.1264E-07	0.006221215	0.003883908	9.8407E-08	7.02943E-08	6.22019E-08	0.004706335	0.010658045	1.31361E-07	0.020596955	1.08022E-07	1.21068E-07	0.066273329	0.003620425	0.008601553	0.045273503	0.01906757	0.016342051	6.91621E-08	0.016402431	5.71502E-08	6.45763E-08	9.54953E-08	0.010468959	0.029625796	7.6301E-08
Analyte 873	0.011324792	0.121849059	0.047363117	8.99906E-08	6.23533E-08	0.024033935	0.152930074	0.072279529	0.05009028	0.033035153	0.037101898	0.060328126	6.81028E-08	0.086283062	0.000811611	0.114948473	0.077250229	0.132184977	0.102218213	8.52899E-08	0.194309518	0.043670758	0.043059279	0.034491487	0.125957086	0.157176762	9.8407E-08	0.011942594	6.22019E-08	0.116657187	0.023365052	0.054405796	0.22916483	1.08022E-07	0.057485998	0.113460691	1.45312E-07	0.044076106	0.09002749	0.235818869	0.234834078	0.072498081	0.183472704	5.71502E-08	0.075383112	0.080123349	0.120345848	0.165226361	0.186761744
uridine 2	0.015485606	0.100860167	0.075949595	0.174300898	0.080878073	0.056340583	0.143103121	0.11653131	0.045654205	0.067404471	0.045184226	0.108187663	0.02813012	0.200618077	0.0232356	0.257240364	0.235564425	7.52267E-08	0.242180732	0.336299624	0.067814845	0.056009807	0.036126368	0.029753646	0.091537469	0.072275816	0.023017521	0.033540403	0.194353054	0.070019924	0.105169801	0.145377471	8.4963E-08	0.053632728	0.09854379	0.747368825	0.09190419	0.161708768	0.35406747	0.347567753	0.195599898	0.051033621	0.154422941	5.71502E-08	0.213221789	0.14356349	0.301504169	0.47068802	0.225705401
cis-gondoic acid	0.010361571	0.024311119	0.012075214	0.011516461	0.025479555	0.011942921	0.027464909	0.010925468	0.006424034	0.005874427	0.031403355	0.025084682	0.010692982	0.027838333	0.025225785	0.057521481	0.026446579	0.016476732	0.047372062	8.52899E-08	0.025906358	0.026404192	0.013246759	0.029206575	0.023305138	0.022810877	0.01419911	0.034395228	6.22019E-08	0.03620219	0.072443249	0.071181778	0.054506516	0.047475738	0.031889201	0.04904083	0.054992671	0.031239161	0.067909244	0.028572704	0.030467138	0.017229513	0.024711659	5.71502E-08	0.051216646	0.026430577	0.025603794	0.053531833	0.060183605
Analyte 878	7.06838E-08	0.002903474	8.83727E-08	8.99906E-08	6.23533E-08	7.7995E-08	9.22988E-08	7.93554E-08	9.30948E-08	8.34657E-08	7.21626E-08	7.65125E-08	6.81028E-08	8.40814E-08	0.00332289	7.6228E-08	0.002349831	7.52267E-08	8.23947E-08	8.52899E-08	0.002761181	0.002391998	0.000994425	0.003198643	0.001945094	0.00431694	0.00175028	0.003189383	0.006641267	0.002903492	0.009762094	0.005714943	0.004702232	0.007913646	0.00481344	0.008282226	0.00919107	0.003334173	0.00752725	0.002576368	0.003440117	6.91621E-08	0.007898318	0.006805226	0.006953664	0.002071394	0.004800651	0.009993765	0.005260007
Analyte 879	0.015463324	7.46738E-08	8.83727E-08	0.016038462	6.23533E-08	7.7995E-08	9.22988E-08	7.93554E-08	9.30948E-08	8.34657E-08	7.21626E-08	7.65125E-08	6.81028E-08	0.007148223	7.59896E-08	7.6228E-08	8.97565E-08	0.00890611	8.23947E-08	8.52899E-08	0.014040469	0.010514504	0.009350391	0.010153624	0.022502816	0.017728288	9.8407E-08	0.0139823	6.22019E-08	0.009818371	0.013443846	1.31361E-07	0.007016224	0.008828709	1.21068E-07	0.006394185	1.45312E-07	0.005546763	9.19905E-08	0.015135015	0.007832967	0.013664476	0.012395854	0.018747063	6.45763E-08	0.021544452	0.016160183	1.21613E-07	0.009398692
Arachidic acid	1.746226493	2.138054481	2.050679416	1.227705247	0.928789943	1.106511232	2.556911731	1.977666227	1.897868677	1.465034999	0.863007901	0.743007091	0.589676046	1.148061353	0.93341746	0.628328112	0.956980139	0.70014002	1.300446561	1.516606826	2.019139045	1.84358886	1.216500336	2.277342209	1.963444188	1.728535351	1.554146133	2.235868135	6.22019E-08	2.298001369	1.243557743	1.180643692	1.164045833	1.02495236	1.107482977	0.829054834	0.80166065	0.779752231	0.824945141	1.577071049	1.84332603	1.819056179	2.845466037	2.136034596	2.481747421	1.909144269	2.355825949	3.30450342	7.6301E-08
Analyte 885	0.041989484	7.46738E-08	8.83727E-08	8.99906E-08	6.23533E-08	7.7995E-08	9.22988E-08	0.056492397	0.025285066	0.035393284	0.006312623	0.01577458	0.017893613	0.011442887	7.59896E-08	7.6228E-08	8.97565E-08	7.52267E-08	0.036055305	0.010494879	0.018472298	0.028218697	0.025080234	0.029103037	0.015834574	0.026729176	0.019508627	0.031764509	0.035112252	0.031092473	0.02354147	0.017104685	0.019272507	0.014469856	0.027329639	0.023866645	0.016291364	0.02074313	0.014281059	0.009762301	0.03807166	6.91621E-08	0.029703819	0.023750444	0.025489772	0.021988868	0.024372196	1.21613E-07	0.023620805
Analyte 886	0.013212995	0.01963971	0.016420519	0.022467623	0.02246107	0.010574883	0.012472081	0.035838027	0.018683018	0.014766787	0.00623216	7.65125E-08	6.81028E-08	0.011234349	7.59896E-08	0.009560173	0.010057834	0.004477066	8.23947E-08	8.52899E-08	0.04596608	0.059673127	0.033274357	0.02271026	6.5572E-08	0.03142017	0.062153102	0.068280192	6.22019E-08	0.009005408	0.057658394	0.020269445	0.027811235	0.057307239	0.018216563	0.025191266	0.030246697	0.026691409	0.03350539	0.043771562	0.032668874	0.045926625	0.042755593	0.043442608	0.07534326	9.54953E-08	0.06980184	0.042291668	0.027468874
5-Methoxytryptamine 2	7.06838E-08	0.004427684	0.005200408	0.004096786	0.004458315	0.002316632	0.001775664	7.93554E-08	0.005777758	8.34657E-08	0.005614906	0.00448855	0.008105333	8.40814E-08	0.011523138	0.004365344	0.008587804	0.004012	0.012768354	0.014701581	0.00193637	0.005925146	1.11674E-07	0.003897538	0.000513135	0.00287719	0.006003776	0.012754126	0.004743595	0.007133732	0.00587157	0.013586006	0.000899813	0.006630238	0.022249675	0.002840981	0.009840022	0.011434808	9.19905E-08	0.002464252	1.1552E-07	6.91621E-08	0.00168653	0.006238036	0.01015554	0.000148742	0.002929319	0.005299573	7.6301E-08
saccharopine 2	0.00209473	0.001564703	8.83727E-08	0.000708925	6.23533E-08	7.7995E-08	9.22988E-08	7.93554E-08	0.001243375	0.001561826	7.21626E-08	7.65125E-08	6.81028E-08	8.40814E-08	7.59896E-08	7.6228E-08	8.97565E-08	7.52267E-08	8.23947E-08	8.52899E-08	0.001435118	0.001101719	0.000774112	0.001583734	6.5572E-08	0.001324138	9.8407E-08	0.001054373	6.22019E-08	0.001439691	1.47969E-07	1.31361E-07	0.000951507	1.08022E-07	1.21068E-07	1.33051E-07	1.45312E-07	0.000886109	0.000901183	1.43044E-07	0.000668899	0.001497141	0.00192624	5.71502E-08	0.002012152	0.00076684	6.86929E-08	0.001400746	0.001887711
cytidine-monophosphate degr prod	7.06838E-08	0.043965568	0.081895046	0.019631522	0.017298524	0.02348089	0.014316214	7.93554E-08	0.011287479	0.032066703	0.002097079	0.001094031	0.001299922	0.002245686	0.003261477	7.6228E-08	0.003112654	7.52267E-08	0.00352358	0.002898423	0.027383343	0.016000806	0.032227696	0.037563555	6.5572E-08	0.020313884	0.024252964	0.051667684	0.037957924	1.12393E-07	1.47969E-07	1.31361E-07	0.006201794	0.004947741	1.21068E-07	0.005762183	0.006194947	0.072114163	0.036438036	0.016726751	0.02571989	0.02919118	6.35586E-08	0.008467942	0.022241267	0.019376221	0.050623325	0.013800583	0.035206532
DL-dihydrosphingosine 4	7.06838E-08	0.009026402	0.008263418	0.009538256	0.012324347	0.005065008	0.010417491	7.93554E-08	0.003999174	8.34657E-08	0.00449856	0.002427115	0.00521251	8.40814E-08	0.006283174	0.006586631	0.008538428	0.008260705	0.008869204	8.52899E-08	0.007890415	0.026508142	1.11674E-07	0.007653254	0.01020136	0.004422893	0.021278645	0.007976553	0.021043119	1.12393E-07	0.013026791	0.013692753	0.010231243	0.023083825	0.010387597	0.015558244	0.012831688	0.015514982	0.007110401	0.014163357	0.022174629	0.007922477	0.007816838	5.71502E-08	6.45763E-08	0.021678127	0.01471406	0.022093042	0.022313084
Analyte 895	7.06838E-08	0.010602498	0.009070783	0.003971822	0.016345096	0.0045774	0.015593728	7.93554E-08	0.002603068	0.009517686	0.016397471	0.00786693	0.018922995	0.004361279	0.01593048	0.008078863	0.015028464	0.009129581	0.007880446	0.026279798	0.00495698	9.70291E-08	0.024865336	0.021719729	0.003375307	0.033284039	0.024590638	0.010314492	0.005576773	0.021960689	0.072683106	0.044171159	8.4963E-08	0.051659132	0.028963007	0.056581086	1.45312E-07	0.007894063	9.19905E-08	0.041136027	0.038335563	0.026257725	0.023456835	0.01214436	0.001334235	9.54953E-08	0.00269396	1.21613E-07	7.6301E-08
Analyte 897	0.047384955	0.141133928	0.108948629	0.071655176	0.112757807	0.047833171	0.106965917	0.090020736	0.10945237	0.068979132	0.133674953	0.090786795	0.090396522	0.138681641	0.10660652	7.6228E-08	0.074337029	0.03250295	0.446274534	8.52899E-08	0.128226336	0.165592501	0.06103756	0.099505843	0.26656127	0.209485672	0.101301532	0.203865566	6.22019E-08	0.115561942	0.584086721	0.351572754	0.280555196	0.170581946	0.152095455	0.304081542	0.53356501	0.25314166	0.422923703	0.135592278	0.163449781	0.050656807	0.102094065	5.71502E-08	6.45763E-08	0.200713587	0.202755181	0.306005051	0.079853174
Analyte 898	0.002476363	0.003139644	4.32277E-05	8.89604E-06	0.00195538	4.95475E-05	5.69041E-07	7.93554E-08	0.001103565	0.001457738	5.54776E-06	6.96956E-05	0.001494488	0.001046684	0.005186911	0.002750686	1.28782E-06	4.6218E-07	7.94581E-05	0.008902484	0.003353096	0.002894745	0.001629755	0.003264661	0.001993192	0.004610058	0.002514031	0.005424626	0.006212029	0.00397369	0.00945105	0.006066614	0.004475652	0.005615087	0.00506342	0.006834409	0.009298886	0.003660813	0.006979076	0.002496479	0.003771007	0.001722548	0.006206937	5.71502E-08	6.45763E-08	0.002337216	0.005613291	0.008790897	0.007232181
Analyte 899	0.003886603	0.010209657	0.004306405	8.99906E-08	0.003820627	7.7995E-08	0.00164931	0.002325624	0.00208799	0.004286277	0.007261222	0.007233161	0.012181305	0.004418903	7.59896E-08	0.005629272	0.00688042	0.00431662	0.010187792	0.011124454	0.001050982	0.002767307	0.003126739	0.00217691	0.001617529	0.006461259	0.008520314	0.011117476	0.004284191	0.00974426	0.024391211	0.007768433	0.013283072	0.009832773	0.014793571	0.004564945	0.008296895	0.005618784	0.00893696	0.009013018	0.004814133	0.003099661	0.003003287	0.009806163	0.001434213	0.000494038	0.003449649	0.003731292	0.001641915
Analyte 900	7.06838E-08	7.46738E-08	8.83727E-08	8.99906E-08	6.23533E-08	7.7995E-08	9.22988E-08	7.93554E-08	9.30948E-08	8.34657E-08	7.21626E-08	7.65125E-08	6.81028E-08	8.40814E-08	7.59896E-08	7.6228E-08	8.97565E-08	7.52267E-08	8.23947E-08	8.52899E-08	5.90608E-08	0.002836862	1.11674E-07	1.1264E-07	6.5572E-08	0.002864316	0.004073441	7.02943E-08	0.002883071	0.005140651	1.47969E-07	1.31361E-07	8.4963E-08	1.08022E-07	0.007382023	0.004000625	0.006643492	0.003927175	0.005677769	1.43044E-07	1.1552E-07	6.91621E-08	6.35586E-08	5.71502E-08	0.00352864	0.002065948	6.86929E-08	1.21613E-07	7.6301E-08
Analyte 901	0.252820535	0.159096884	0.136246971	0.041922229	0.167938956	0.061837231	0.179619944	0.145116557	0.133850017	0.146130771	0.054375319	0.055783784	0.1027011	0.071955398	0.122650304	0.030401008	0.073155248	0.040578717	0.129342341	0.10319206	0.151452495	0.157021751	0.105729292	0.222063206	0.138532794	0.12505755	0.166700114	7.02943E-08	6.22019E-08	0.219671262	0.099704779	0.080646882	0.074536667	0.098078142	0.127076698	0.034745339	0.070877939	0.064192878	0.073948771	0.106464285	0.132529954	0.178067424	6.35586E-08	0.19771974	6.45763E-08	0.133099249	0.221853615	0.289410801	7.6301E-08
Analyte 906	0.003651729	0.002155162	8.83727E-08	0.001757762	0.001755785	0.004146142	9.22988E-08	7.93554E-08	9.30948E-08	0.005400071	7.21626E-08	0.000917429	6.81028E-08	0.002029209	7.59896E-08	7.6228E-08	8.97565E-08	0.001733706	8.23947E-08	0.002540617	0.013358026	0.011648928	0.008093536	1.1264E-07	0.010897989	0.012397998	9.8407E-08	7.02943E-08	6.22019E-08	0.015011963	0.007724809	0.011094046	8.4963E-08	0.012584608	0.011296666	0.007707251	0.010045192	1.07666E-07	0.009224155	0.010696105	0.012420667	0.011292233	6.35586E-08	0.004581866	6.45763E-08	0.012091223	6.86929E-08	0.024945634	7.6301E-08
piceatannol 2	0.00276973	0.007391873	0.005204659	0.00422898	0.004176181	0.001021804	0.001589538	0.002776841	0.001954793	0.003667228	0.011140389	0.009642027	6.81028E-08	0.006063306	7.59896E-08	0.006471321	0.009355867	0.00544542	0.010081095	0.006927902	0.001348124	0.002852624	0.005033936	0.002521039	0.002002417	0.006855406	0.009567266	0.016185552	0.005515719	0.014637599	0.021871392	0.009930662	0.021226814	0.014064725	0.01880829	0.006598174	0.013104277	0.009088736	0.013046096	0.007593541	0.004034332	0.003860644	0.003775739	0.00791752	0.002509338	9.54953E-08	0.002830147	0.003649088	0.001957535
Analyte 914	0.075809125	0.103468771	0.065779463	0.016861964	0.09879614	0.027135955	0.094789617	0.058869475	0.028934073	0.039498054	0.116223188	0.08514588	0.047675401	0.034037895	0.208833693	0.092335917	0.082241247	0.023429332	0.25508995	0.310653106	0.115698611	0.076934344	0.036299162	0.130637759	0.070260996	0.110350233	0.056470335	0.125928462	0.132851151	0.098318294	0.319344657	0.151236976	0.12091196	0.144705282	0.185480825	0.240225076	0.32954487	0.135611673	0.225277743	0.063805968	0.09204282	0.039818419	0.167872942	0.202339052	0.223883668	0.058657921	0.157986151	0.245393805	0.190857399
2-Monopalmitin	0.190550298	0.221240751	0.10183339	0.062048919	0.149267438	0.083354265	0.15948682	0.14542263	0.138702423	0.103233283	0.034810969	0.034224672	0.038995687	0.053621077	0.049644917	0.02033841	0.051892107	0.040208527	0.075025736	0.055297363	0.191642828	0.14438568	0.135788567	0.253227733	0.15337613	0.154315528	0.178360478	0.233902675	6.22019E-08	0.216072008	0.080177378	0.068225875	0.07983817	0.151608854	0.083535758	0.042833137	0.050845147	0.04639695	0.051833053	0.139733127	0.155094854	0.260928892	6.35586E-08	0.157753975	0.254262526	0.182551968	0.232551001	0.359161008	7.6301E-08
Analyte 921	7.06838E-08	0.0031748	0.002175417	0.001213763	0.004219874	7.7995E-08	9.22988E-08	0.002016793	0.002152824	0.005766464	0.002634031	0.002603587	6.81028E-08	0.001622168	7.59896E-08	0.002126704	0.002860112	0.002303191	0.003515711	0.003207277	5.90608E-08	9.70291E-08	0.00173191	0.000879932	0.000875271	0.003826861	0.004319546	7.02943E-08	0.002063027	0.00389493	0.005721984	1.31361E-07	8.4963E-08	1.08022E-07	1.21068E-07	0.003891697	0.006344568	1.07666E-07	9.19905E-08	1.43044E-07	1.1552E-07	6.91621E-08	6.35586E-08	5.71502E-08	6.45763E-08	9.54953E-08	6.86929E-08	1.21613E-07	7.6301E-08
Analyte 922	0.003739018	0.004282604	0.003390822	0.002951004	0.002722593	7.7995E-08	0.008958786	7.93554E-08	0.002354096	0.003504324	0.004923481	0.007309736	0.00225537	0.011387463	0.002740254	0.001197063	8.97565E-08	7.52267E-08	0.008228893	0.006288547	0.004978178	0.003882246	0.002608065	0.005727709	0.001586289	1.28991E-07	0.001883595	0.0031293	6.22019E-08	0.007988393	1.47969E-07	1.31361E-07	0.004295647	0.01533763	1.21068E-07	0.007656151	1.45312E-07	0.004502964	0.007275814	0.00919869	1.1552E-07	0.008638569	6.35586E-08	0.008180936	0.00559633	0.003872641	0.008827494	0.00278238	0.003283916
androsterone 1	0.006291369	0.010078448	0.002163233	0.00830229	0.004067087	0.001490575	0.007555592	0.002564136	0.002786259	8.34657E-08	0.007008133	0.013754604	0.02075678	0.007517402	0.029476772	0.011361287	0.006355249	0.023330739	8.23947E-08	8.52899E-08	0.003526687	0.022896718	0.00837668	0.00252177	0.006485851	0.007185589	0.006892428	0.006599712	0.008931671	0.00952523	0.033830486	0.007883423	0.018245689	0.020367763	0.012960743	0.049829546	0.015523734	0.01690342	0.027385011	0.003047735	0.020646608	0.010031544	0.009119666	5.71502E-08	0.027208756	0.020293403	0.014525167	0.025707502	0.003221169
inosine	0.004232462	7.46738E-08	0.010753063	0.005958107	0.013688259	0.007310251	0.001678129	0.001531381	0.001399081	0.042613048	0.008691756	0.003581771	6.81028E-08	0.001158715	0.021852666	0.018961245	0.001233497	7.52267E-08	0.010677113	8.52899E-08	0.025130482	0.02598388	0.012035393	1.1264E-07	0.018010841	0.039426132	0.025918671	0.02991143	0.01556987	0.036925254	0.009503417	0.003477938	0.00144005	0.035866748	0.004663809	1.33051E-07	0.009543365	1.07666E-07	9.19905E-08	0.003801234	0.010036447	0.030882978	0.014166593	0.005447764	6.45763E-08	9.54953E-08	0.002685262	0.012673495	0.007646254
Analyte 932	7.06838E-08	7.46738E-08	8.83727E-08	0.022810553	6.23533E-08	0.019431345	0.019688637	7.93554E-08	9.30948E-08	8.34657E-08	0.008581475	7.65125E-08	6.81028E-08	8.40814E-08	7.59896E-08	0.025439228	8.97565E-08	7.52267E-08	8.23947E-08	8.52899E-08	5.90608E-08	9.70291E-08	0.026189846	1.1264E-07	6.5572E-08	0.016695173	9.8407E-08	7.02943E-08	6.22019E-08	1.12393E-07	0.056613444	0.041353926	0.023642385	1.08022E-07	1.21068E-07	0.050370223	0.033605794	1.07666E-07	9.19905E-08	1.43044E-07	0.029342384	6.91621E-08	6.35586E-08	5.71502E-08	6.45763E-08	9.54953E-08	6.86929E-08	0.0632897	7.6301E-08
1-Monopalmitin	7.06838E-08	7.46738E-08	0.009524027	0.004192151	6.23533E-08	7.7995E-08	0.003267166	0.007860623	0.007526071	0.006327521	7.21626E-08	0.002009612	0.00194901	0.001681717	0.001590112	0.001050593	8.97565E-08	0.002462503	0.002179414	8.52899E-08	5.90608E-08	0.002794112	0.003620193	1.1264E-07	0.004531537	0.004710736	0.004464385	0.008884721	0.008282675	1.12393E-07	0.000964711	1.31361E-07	0.003801525	1.08022E-07	0.003496322	0.008445769	1.45312E-07	0.007236163	0.005060759	0.003970288	0.005089268	6.91621E-08	6.35586E-08	5.71502E-08	6.45763E-08	9.54953E-08	6.86929E-08	1.21613E-07	0.007026043
Alizarin	7.06838E-08	0.031184934	0.042317249	0.040529403	6.23533E-08	0.02567838	0.043085174	0.003160415	0.055673583	0.027910693	0.040534273	0.032471639	0.043872464	0.028543157	7.59896E-08	0.023426857	0.044016865	0.022813951	0.047966942	0.048915111	5.90608E-08	9.70291E-08	1.11674E-07	1.1264E-07	6.5572E-08	1.28991E-07	9.8407E-08	7.02943E-08	6.22019E-08	1.12393E-07	1.47969E-07	1.31361E-07	8.4963E-08	1.08022E-07	1.21068E-07	1.33051E-07	1.45312E-07	1.07666E-07	9.19905E-08	1.43044E-07	1.1552E-07	6.91621E-08	0.023677373	5.71502E-08	6.45763E-08	9.54953E-08	6.86929E-08	1.21613E-07	7.6301E-08
Analyte 937	7.06838E-08	0.007028007	0.006937362	0.001556394	0.001115656	0.000100572	0.010274225	0.0068375	9.30948E-08	0.005313666	0.013308523	0.010918496	0.008039563	0.005089292	7.59896E-08	0.008592254	8.97565E-08	9.9698E-05	0.024227536	0.029638284	5.90608E-08	0.008848093	0.004215797	0.011521564	0.006652143	0.01161566	0.008327196	0.019412702	0.016358518	0.013546564	0.038609746	0.019318145	0.014897968	0.016786818	0.022637924	0.020820727	0.040130441	0.017023263	0.030669708	0.007233196	0.010409099	0.005146167	0.016359233	0.026130037	6.45763E-08	9.54953E-08	0.02425044	0.031878274	0.023960236
Analyte 938	0.002179976	0.005130805	0.004101982	0.002150328	6.23533E-08	0.000678643	0.001431324	7.93554E-08	0.003262328	0.002832882	0.005441728	0.003371122	6.81028E-08	0.001760512	7.59896E-08	0.004202368	0.003781924	0.002068355	0.003856961	0.005088744	5.90608E-08	0.002010642	0.003976191	0.001717005	0.001119078	0.003685974	0.00831898	7.02943E-08	0.003472211	0.01359795	0.009358784	0.005061486	0.005928792	0.004576871	0.011541175	0.002898623	0.006246927	0.003688846	0.003971761	0.002789094	0.002389166	0.004608295	0.002288264	0.006626883	0.005300298	0.001789242	0.002498173	0.001964719	0.001321983
Analyte 941	0.330466742	0.33045115	0.197204927	0.063182203	0.309358987	0.090628104	0.257104462	0.224994372	0.209375183	0.236398687	0.051020344	0.050653663	0.102472016	0.06981401	0.124114276	0.027847219	0.081810006	0.053476348	0.130670591	0.097761255	0.280392303	0.239103958	0.207867951	0.370918349	0.189498282	0.185266378	0.292953757	0.43421392	6.22019E-08	0.340928156	0.110284197	0.085085101	0.082332257	0.140745577	0.157098374	0.044212989	0.064438231	0.065092856	0.064539833	0.153696147	0.198647935	0.334260742	6.35586E-08	0.266915716	6.45763E-08	0.199630785	0.304648293	0.383252625	7.6301E-08
2'-deoxyadenosine	0.024484181	0.036827913	0.026796769	0.014983234	0.018099503	0.00434048	0.008963441	0.009679794	0.006534684	0.022317429	0.020046927	0.030528746	6.81028E-08	0.012292075	7.59896E-08	0.011561629	0.024450667	0.016630988	0.028778848	0.012602346	0.007662814	0.010580156	0.022759438	0.016559011	0.008124283	0.019481447	0.027240112	7.02943E-08	0.032066256	0.048524323	0.05446571	0.030389772	0.042268447	0.048602151	0.068050124	0.013243939	0.022706092	0.01956579	0.023433332	0.023170923	0.015657791	0.025060019	0.026530653	0.021584227	6.45763E-08	9.54953E-08	0.010769071	0.010148171	0.006409992
Analyte 946	0.019455296	0.018417971	0.027115837	0.008345636	0.024112502	0.006322955	0.032873833	0.020608922	0.015832752	0.015551544	0.04348458	0.028346014	0.0215571	0.014970181	0.02965613	0.022843299	0.030507391	0.013001122	0.052207551	0.070242323	0.045260371	0.041133913	0.021097995	0.043876455	0.03401301	0.040365189	0.027071623	0.073636011	0.071864112	0.05184132	0.069615505	0.045501011	0.051777867	0.050147179	0.063412868	0.059158092	0.127354066	0.050719912	0.11342519	0.023972897	0.027133899	0.020207339	0.051205239	0.06695384	0.084612304	0.039854649	0.052204743	0.079713579	0.09568571
phytosphingosine 2	0.070787172	0.031860898	0.130449718	0.097100136	0.078407626	0.092912424	0.082559056	0.022465852	0.050626493	0.045511998	0.045315911	0.033524611	0.050725069	0.036856383	0.063026166	0.055126931	0.042323851	0.067867864	8.23947E-08	0.17086882	0.009983536	0.014214228	1.11674E-07	1.1264E-07	6.5572E-08	1.28991E-07	0.116840314	7.02943E-08	6.22019E-08	1.12393E-07	1.47969E-07	0.030177636	0.033542723	0.091890833	0.020567424	1.33051E-07	1.45312E-07	0.0304644	0.057330998	1.43044E-07	1.1552E-07	0.011745273	6.35586E-08	0.04139307	6.45763E-08	0.048788349	0.02585424	0.073586799	7.6301E-08
sucrose	7.06838E-08	0.005741604	0.00419714	0.001473245	0.005535642	0.002011752	0.006564304	0.004474987	0.002874034	0.002678942	0.007899166	0.005207282	0.00307363	8.40814E-08	0.011226593	0.005577342	0.005481464	0.00252576	0.014801815	0.01863278	5.90608E-08	0.006374949	0.003558281	0.011565573	0.005394	0.009450627	9.8407E-08	0.010758392	0.000397975	0.010946713	0.023716982	0.013220883	0.009991677	0.016340882	0.015361352	1.33051E-07	0.029970832	0.0116155	0.021684054	0.00557283	0.00847784	6.91621E-08	6.35586E-08	5.71502E-08	0.018386692	0.00513542	6.86929E-08	0.020885374	7.6301E-08
Analyte 949	0.023572911	0.02945424	0.021373813	0.011503157	0.03582493	0.012491854	0.031246379	0.020967206	0.012103573	0.015944042	0.028226183	0.033543363	0.024022939	0.020533535	0.054149314	0.034296271	0.037251824	0.012315008	0.061655411	8.52899E-08	0.024717606	0.042180234	1.11674E-07	0.034035444	0.036738506	0.022121046	0.030381501	0.044314933	0.051782332	0.047560356	0.071344882	0.056433153	0.032770294	0.03782291	0.037464056	0.021370286	0.065122505	0.030629133	0.062005916	0.018350572	0.02191274	0.017380868	0.022737747	5.71502E-08	6.45763E-08	0.034009222	0.037661934	0.048514993	7.6301E-08
Analyte 951	0.021563456	0.02201002	8.83727E-08	0.007822697	0.005203744	0.002087216	0.005419115	0.007756412	0.006781108	0.019123387	7.21626E-08	0.004070154	0.009668717	0.001068575	0.00626039	0.004380638	0.004421717	0.003056642	0.006774747	8.52899E-08	0.018963616	0.006727332	0.016882855	0.014897662	0.013944492	0.026267812	0.008708876	0.007434898	6.22019E-08	1.12393E-07	0.003243186	0.015653635	0.008648393	0.00317848	0.016150726	0.004704269	0.008137555	1.07666E-07	0.003275713	0.006162295	0.011252212	6.91621E-08	0.020056919	0.014786507	6.45763E-08	0.020658813	0.007948403	0.007518911	0.014090688
Analyte 952	7.06838E-08	0.01203124	0.016804086	0.014811917	0.012876306	0.009185594	0.008764417	0.018212608	0.010813812	0.010266508	0.006103099	0.003725477	0.006799487	0.004827671	7.59896E-08	0.003813129	8.97565E-08	0.004773745	8.23947E-08	0.004171022	0.00834974	0.007506736	0.00581387	0.0063797	0.01568538	0.005022878	0.00714004	7.02943E-08	6.22019E-08	1.12393E-07	0.006427582	1.31361E-07	0.003203841	1.08022E-07	1.21068E-07	0.003035698	0.003662348	1.07666E-07	0.003086165	0.008884504	0.005347414	0.00764186	0.005879152	0.011466185	0.015021787	0.018942357	6.86929E-08	0.0076724	0.004496432
Behenic acid	1.539089078	1.758808973	1.657727278	1.178228411	1.633945044	0.959057472	2.121652691	1.818535753	1.77942736	1.421963346	0.377148987	0.433321201	0.406657697	0.692614173	0.503842827	0.222393512	0.623704522	0.520880033	0.601731751	0.46089342	1.370907505	1.481445154	0.866639525	1.328626631	1.471227008	0.945568985	1.493325393	1.579520226	6.22019E-08	1.632752361	0.525628731	0.497984115	0.536774303	0.440267997	0.549431364	0.339599624	0.310262956	0.354399341	0.336202453	1.144236187	1.145077703	1.522520112	2.34567568	1.020593967	1.578680837	1.591003694	1.720936086	1.979502732	7.6301E-08
Analyte 965	7.06838E-08	7.46738E-08	8.83727E-08	0.002216373	6.23533E-08	7.7995E-08	9.22988E-08	7.93554E-08	9.30948E-08	8.34657E-08	0.001899071	7.65125E-08	0.012944917	8.40814E-08	0.020124903	0.001537849	8.97565E-08	0.002353444	8.23947E-08	8.52899E-08	5.90608E-08	9.70291E-08	0.00248132	1.1264E-07	6.5572E-08	0.002707023	9.8407E-08	0.006231209	6.22019E-08	1.12393E-07	0.018749039	0.009670553	8.4963E-08	0.016211399	0.009276654	1.33051E-07	1.45312E-07	1.07666E-07	0.004070288	0.001213138	1.1552E-07	6.91621E-08	6.35586E-08	5.71502E-08	6.45763E-08	9.54953E-08	6.86929E-08	1.21613E-07	7.6301E-08
lactose 1	0.109305767	0.249008266	0.153161451	0.116812729	0.235677902	0.104507056	0.199401285	0.174825592	0.136682718	0.079222623	0.306341732	0.12079966	0.08313362	0.223163436	0.211733492	0.57114582	0.121164483	0.064291345	0.608916921	8.52899E-08	0.225327336	0.214195242	0.104102949	0.197726355	0.24966952	0.245127445	0.103753722	0.3257648	6.22019E-08	0.203932177	0.707320773	0.552473521	0.477576589	0.41073562	0.218749118	0.564349413	0.591880522	0.299601498	0.50509155	0.236542706	0.279171584	0.107706471	0.305175415	5.71502E-08	6.45763E-08	0.276428323	0.316958394	0.632617981	0.17814339
lactulose 2	0.010681138	0.011315868	0.008335587	0.002508701	0.010227055	0.003699375	0.012479579	0.008574141	0.005690296	0.006130985	0.015453321	0.011142401	0.006966508	0.005103937	0.030481346	0.010991103	0.009971701	0.003557807	0.031197809	0.044685152	0.016442281	0.012151858	0.006230759	0.019338672	0.007600916	0.018423662	0.01062555	0.028295554	0.026801877	0.019066901	0.051729295	0.027394703	0.020845242	0.022382065	0.029369649	0.039138095	0.052973214	0.023018774	0.041219113	0.010032524	0.015769755	0.007839646	0.025382719	0.039351542	0.041806492	0.009743038	0.029314348	0.036729954	0.033760308
Analyte 971	7.06838E-08	0.001091125	0.003880777	8.99906E-08	0.001926185	0.001885712	0.001313992	7.93554E-08	0.001977221	0.002286665	0.000943949	7.65125E-08	0.000533889	8.40814E-08	7.59896E-08	0.000473545	0.000714134	7.52267E-08	8.23947E-08	0.000487824	5.90608E-08	0.004253822	0.003473271	0.002447851	6.5572E-08	0.002169441	9.8407E-08	0.002645027	0.00330222	1.12393E-07	1.47969E-07	1.31361E-07	8.4963E-08	1.08022E-07	1.21068E-07	0.003210388	0.00154655	1.07666E-07	9.19905E-08	0.001789656	0.001730511	6.91621E-08	6.35586E-08	0.001343203	6.45763E-08	0.00438354	6.86929E-08	1.21613E-07	7.6301E-08
Analyte 973	7.06838E-08	7.46738E-08	8.83727E-08	8.99906E-08	0.000564155	7.7995E-08	9.22988E-08	7.93554E-08	9.30948E-08	8.34657E-08	7.21626E-08	7.65125E-08	6.81028E-08	8.40814E-08	7.59896E-08	0.000546474	0.000319903	7.52267E-08	8.23947E-08	0.001747053	0.000747218	0.000573242	1.11674E-07	1.1264E-07	6.5572E-08	1.28991E-07	9.8407E-08	0.001327273	0.000953686	1.12393E-07	0.001725452	0.00134918	0.001192002	0.001533043	1.21068E-07	0.00186894	0.002987015	0.000926214	0.001843274	1.43044E-07	1.1552E-07	6.91621E-08	0.00088847	0.001196352	6.45763E-08	9.54953E-08	0.000963275	0.001468844	0.001341595
cellobiose 1	0.055529337	0.033576209	0.030667848	0.009887056	0.032420492	0.011164143	0.041180749	0.034262048	0.029042012	0.042548722	0.008932627	0.012161212	0.019032511	0.013686384	0.022112622	0.005597659	0.012396326	0.010392487	0.019904985	0.013415663	5.90608E-08	0.034313759	0.023605552	0.041215616	0.027836436	0.018174905	0.041677803	7.02943E-08	6.22019E-08	0.04814852	0.02934578	0.010375347	0.035233318	0.022036894	0.020566923	0.005893454	0.009954727	1.07666E-07	0.00785147	0.02132062	0.022622898	0.042306321	0.04581551	0.030947442	0.052493203	0.028837732	0.040985486	0.044509705	7.6301E-08
prostaglandin A2 3	0.007515727	7.46738E-08	0.001909066	0.001523951	0.001037211	0.00167128	0.001678433	0.004280809	9.30948E-08	0.009380838	0.003888717	0.00593689	6.81028E-08	0.001737262	0.016546279	0.002465218	0.002028528	0.002971878	0.005971524	0.005061548	0.000605527	9.70291E-08	0.008732504	0.002241963	0.00240362	0.002832639	0.005869825	7.02943E-08	0.007974539	0.014390551	0.003522628	0.00379928	0.007367753	0.001773945	0.024979008	0.010896422	0.019881943	0.013165152	0.009910457	0.002440697	0.002934003	0.011204511	0.009735728	0.003439796	0.00033022	9.54953E-08	0.002137953	1.21613E-07	0.008803032
Carbobenzyloxy-L-leucine degr5	0.000517138	0.001409677	0.0012249	8.99906E-08	6.23533E-08	7.7995E-08	9.22988E-08	0.000463825	0.00076192	0.000751012	0.000739915	0.000883679	0.001684906	8.40814E-08	7.59896E-08	0.000636283	0.000824802	7.52267E-08	0.000929382	0.001473945	5.90608E-08	9.70291E-08	1.11674E-07	1.1264E-07	6.5572E-08	1.28991E-07	0.001075907	7.02943E-08	0.001139103	0.002178532	0.001755589	0.001624098	0.001693982	0.001236491	0.003257175	1.33051E-07	0.002120219	0.001719926	0.001247762	1.43044E-07	1.1552E-07	0.001145191	0.00071891	0.00168476	0.001522296	9.54953E-08	6.86929E-08	1.21613E-07	7.6301E-08
2-Monoolein	0.018143031	0.015027374	0.012244115	0.003350827	0.015927959	0.004908312	0.017646214	0.010096602	0.006644232	0.007158665	0.015129562	0.013470093	0.009030084	0.006903734	0.037651311	0.014139764	0.013199542	0.008044007	0.05169787	0.052365968	0.029190203	0.014154159	0.008027797	0.029863794	0.013993465	0.01660057	0.009842362	0.02350434	0.023767572	0.0204647	0.063914874	0.024356169	0.023697284	0.025949399	0.036424186	0.045069063	0.069225904	0.029834622	0.049924874	0.011964354	0.016400117	0.009223391	0.030743603	0.037326528	0.041039037	0.01080063	0.03418551	0.039557645	0.033237911
maltose	7.06838E-08	0.01826707	0.008870127	0.002214252	0.007591368	0.010304369	0.004260917	0.012241877	0.006104789	0.004756487	0.070709588	0.016260319	0.028899421	0.006206197	0.009809354	0.064892264	0.037604908	0.015488219	0.018101209	0.030646486	0.024827933	0.012346395	0.042421561	0.024900355	0.019165714	0.047880751	9.8407E-08	0.030111087	0.004200565	0.041301116	1.47969E-07	1.31361E-07	8.4963E-08	1.08022E-07	1.21068E-07	0.066546817	0.163215993	0.10786764	0.09451131	0.003839036	0.002726946	0.009355803	0.013279346	0.004574303	0.010168184	0.016007921	6.86929E-08	0.004933356	0.005986971
Monoolein	0.171844399	0.174797647	0.106421093	0.094928943	0.134026779	0.068025419	0.136567418	0.146740136	0.128823672	0.098342126	0.024301778	0.026835162	0.028786383	0.042815373	0.026543682	0.016656822	0.041991643	0.045272548	0.037569502	0.025483889	0.15420871	0.153147298	0.098353058	0.121933058	0.146336794	0.070784791	0.157577995	0.16098789	6.22019E-08	0.158140884	0.038220267	0.033204772	0.041486389	0.038452996	0.03977497	0.025533977	0.020806942	0.024611089	0.022228697	0.113678909	0.107126253	0.190795715	6.35586E-08	0.074599249	0.143111513	0.160224785	0.165708632	0.172401412	7.6301E-08
Analyte 986	0.002056915	0.003100108	0.001680372	0.000761015	0.001115593	0.001007568	0.001241267	0.001146058	0.000522851	0.000790498	0.001301593	0.001364623	0.001879165	0.00088202	0.004208632	0.001341693	0.001416721	0.000619111	0.008816415	0.004494774	5.90608E-08	0.002539841	0.002540211	0.003698431	0.004442721	0.002966627	9.8407E-08	0.004062465	0.007370487	0.005477494	0.008670865	0.003476663	0.003981048	0.005367568	0.005632864	0.004107216	0.009423899	0.005044508	0.006052043	0.00234602	0.003351058	0.004200621	0.0064039	0.004883984	0.005056309	9.54953E-08	0.005297671	0.004250161	0.004466432
Analyte 988	7.06838E-08	0.011361206	0.006377427	0.000745381	6.23533E-08	0.005300059	0.002055761	0.009503765	0.004214306	0.003821438	0.038793099	7.65125E-08	0.036958208	0.007323142	7.59896E-08	0.055403826	0.026400886	0.010353792	0.029031005	0.025135947	0.010338476	0.005801791	0.015258288	0.014364825	0.008119541	0.014707761	0.008916199	0.011256725	6.22019E-08	0.014891784	1.47969E-07	1.31361E-07	8.4963E-08	1.08022E-07	0.042462686	0.035362124	0.049410306	0.041872739	0.044123187	1.43044E-07	1.1552E-07	6.91621E-08	0.006321575	0.001245978	0.003839768	0.009095229	6.86929E-08	0.001581078	0.002647334
Lactobionic Acid 1	7.06838E-08	0.007276797	8.83727E-08	0.002845385	6.23533E-08	7.7995E-08	9.22988E-08	7.93554E-08	9.30948E-08	0.008321817	7.21626E-08	7.65125E-08	0.023933118	8.40814E-08	0.038383086	7.6228E-08	0.013487408	7.52267E-08	8.23947E-08	0.004650424	0.002471197	0.002292045	0.006311691	0.007252968	6.5572E-08	0.039667539	0.011734834	7.02943E-08	6.22019E-08	0.047322134	0.042916021	0.034460424	0.012607835	0.040414543	0.021215538	0.038619424	0.019698174	0.00999412	0.006690229	0.001944827	1.1552E-07	0.004006958	6.35586E-08	0.001943987	0.013534233	0.001298288	0.004263356	0.008586708	0.003438049
guanosine	7.06838E-08	0.00823844	0.002010795	0.002632682	0.003150726	7.7995E-08	0.001366215	7.93554E-08	0.000755641	8.34657E-08	0.003844813	0.003584201	0.007422004	0.000726612	0.005263893	0.004054946	0.002394565	7.52267E-08	0.006516098	0.001351896	0.003729032	0.005153357	0.006762277	1.1264E-07	0.00113724	0.00517366	0.003830463	0.005969879	0.004560824	1.12393E-07	0.002820305	0.002312984	0.001715786	0.007402581	0.003086008	0.001663853	0.002600842	0.002146699	9.19905E-08	0.001057008	0.001708647	6.91621E-08	0.006573437	5.71502E-08	0.00742066	0.003174888	0.000791563	0.001871168	0.004846487
Analyte 994	7.06838E-08	7.46738E-08	8.83727E-08	8.99906E-08	6.23533E-08	7.7995E-08	9.22988E-08	7.93554E-08	9.30948E-08	8.34657E-08	7.21626E-08	7.65125E-08	6.81028E-08	8.40814E-08	0.035966823	7.6228E-08	8.97565E-08	7.52267E-08	8.23947E-08	8.52899E-08	5.90608E-08	9.70291E-08	1.11674E-07	1.1264E-07	6.5572E-08	0.012383979	9.8407E-08	0.022899225	0.020307366	0.027127148	0.036229785	0.021396269	0.020901024	1.08022E-07	0.0345751	1.33051E-07	0.033401191	0.024983109	0.030456722	0.013176954	0.011177494	0.021058957	6.35586E-08	0.015578055	0.01512612	0.004700371	6.86929E-08	0.009352262	7.6301E-08
Monostearin	7.06838E-08	7.46738E-08	8.83727E-08	8.99906E-08	6.23533E-08	7.7995E-08	9.22988E-08	7.93554E-08	9.30948E-08	8.34657E-08	7.21626E-08	7.65125E-08	6.81028E-08	8.40814E-08	7.59896E-08	7.6228E-08	8.97565E-08	7.52267E-08	8.23947E-08	8.52899E-08	5.90608E-08	0.00328899	0.005205079	1.1264E-07	6.5572E-08	1.28991E-07	9.8407E-08	0.003033264	6.22019E-08	0.004542563	0.01346906	1.31361E-07	0.012761049	0.023633434	1.21068E-07	0.027778436	0.013250952	0.022382559	0.023003963	1.43044E-07	5.62691E-05	6.91621E-08	6.35586E-08	5.71502E-08	6.45763E-08	0.004711558	0.000137411	1.21613E-07	0.001493257
Analyte 1000	0.007800507	0.002623477	0.002573506	0.003770902	0.001829614	7.7995E-08	0.002334172	0.004646548	0.002884474	0.008939375	0.003176141	0.002845081	0.012852894	8.40814E-08	0.0141133	7.6228E-08	0.003286728	0.0018934	0.004814249	0.002604886	0.001465503	0.003486497	0.006839993	0.004685672	0.002579882	0.003183416	0.012377736	7.02943E-08	6.22019E-08	0.014532079	0.006002826	0.004385363	0.006004329	0.003609475	0.019577815	1.33051E-07	0.009931886	0.011676154	0.008467592	0.006034104	0.005135436	0.011459731	0.008039804	0.006333783	6.45763E-08	9.54953E-08	0.005555879	1.21613E-07	7.6301E-08
Gentiobiose 1	0.011554914	7.46738E-08	0.002425925	0.004265571	6.23533E-08	7.7995E-08	9.22988E-08	0.006554896	9.30948E-08	0.004162951	0.009463362	0.008168959	6.81028E-08	0.001442294	7.59896E-08	0.004226982	0.006707614	7.52267E-08	0.007825461	0.005485692	0.001387884	0.001665384	0.003731479	0.001543276	6.5572E-08	1.28991E-07	0.004810461	0.010766424	0.007164124	1.12393E-07	1.47969E-07	0.001772073	0.00561383	0.004369989	0.024002947	0.003011455	0.010590156	0.00862563	0.006046202	0.002188473	0.00236986	0.006964746	0.00487011	5.71502E-08	6.45763E-08	9.54953E-08	6.86929E-08	1.21613E-07	0.001398465
3beta-Hydroxy-5beta-pregnane-20-one	7.06838E-08	0.024092881	0.013157026	0.015289765	0.015034785	0.008517049	0.020228728	0.021323103	0.013137129	0.018510105	0.017345007	0.016583939	6.81028E-08	0.010726665	7.59896E-08	0.016813728	0.0229752	0.018886478	0.034825252	0.03061422	0.014628963	0.019974169	0.015029043	0.012456376	0.010316365	0.017246002	0.019682196	0.021790562	6.22019E-08	0.010364712	0.033243017	0.024361864	0.016503122	0.0331682	0.024592203	0.028784117	0.028169045	0.029068772	0.024036146	0.019663354	0.022445935	0.017864976	0.014450482	5.71502E-08	0.025080048	0.017704674	0.016935886	0.018268044	0.007753164
Prostaglandin E2 1	0.024853312	0.02473779	0.012276839	0.003902072	0.012487031	0.005662353	0.015596143	0.017955954	0.01215405	0.015500159	0.001610621	0.002007401	6.81028E-08	0.004850181	0.002932145	0.00094825	0.003334925	0.003967593	0.005291213	0.003718577	0.021875144	0.016605513	0.015524199	0.023726095	0.013664421	0.010442316	0.02149967	0.03035069	6.22019E-08	0.024719012	1.47969E-07	0.002503909	0.00509162	0.007256695	1.21068E-07	1.33051E-07	1.45312E-07	0.003371876	0.002639283	0.011210335	0.013489804	0.028572467	6.35586E-08	0.015219208	0.025468796	0.014262849	0.019691835	0.01964928	7.6301E-08
Cetadiol 2	0.036614827	7.46738E-08	0.015001594	0.013396287	0.00551024	0.004781687	0.007498988	0.021366005	0.010379165	0.040673162	0.008643738	0.009653875	0.02995245	0.008976293	0.028104616	0.005653377	0.016406338	0.00665742	0.015301869	0.011689233	0.010613413	0.014908844	0.024413502	0.021618542	0.006739062	0.033405881	0.02947072	7.02943E-08	0.035166466	1.12393E-07	0.031893275	0.023988068	0.025007933	0.017781811	0.046995903	0.016296647	0.022083216	0.020240012	0.016042924	0.019207049	0.014537	6.91621E-08	0.025743398	0.025712543	0.018479347	0.007039093	0.020654442	0.01258718	0.022017462
Analyte 1008	0.753133545	1.798867088	0.365058897	0.757728305	0.384005139	0.153694753	0.409392716	0.330889553	0.439632313	1.077227095	0.587614857	0.725602298	6.81028E-08	0.371834533	7.59896E-08	0.504920288	1.440759641	0.660245526	1.346248904	0.85744072	0.495788595	0.528223128	0.793262602	0.742459474	0.301557252	0.961790232	0.602973343	7.02943E-08	0.724157454	1.456782518	2.059632648	1.297754854	0.797388274	1.214514845	2.757258398	1.149221421	2.097708881	1.665203019	1.484793343	0.916934465	0.484697043	0.789664509	0.70526406	0.951780572	1.054339223	0.456490533	0.85070637	0.698595374	0.505917155
Palatinose	7.06838E-08	0.031865867	0.011977048	0.016612175	0.008574938	0.005433468	0.010327482	0.010207427	0.01153441	0.016693318	0.014921408	0.01771522	6.81028E-08	0.014420819	7.59896E-08	0.011540015	0.024523679	0.012734777	0.026695672	0.018670696	0.01097229	0.01070788	0.021249374	0.015352417	0.00936073	0.024085915	0.02863062	7.02943E-08	0.02626782	0.03913803	0.061321503	0.033404415	0.044224269	0.028752256	0.076560815	0.023877671	0.05155508	0.035528672	0.032784705	0.02165225	0.012600814	6.91621E-08	0.015541592	5.71502E-08	0.01764144	0.012616474	0.023095851	0.015220024	0.011496812
Lignoceric acid	0.507784298	0.809743949	0.468870062	0.442726592	0.51379103	0.333648169	0.669955584	0.651755157	0.576164398	0.581758246	0.071213104	0.106641877	0.151127975	0.164416127	0.230037648	0.053189035	0.183914397	0.163379	0.133698553	0.097136817	0.453704115	0.428647091	0.324789659	0.398772347	0.421477138	0.24415098	0.509155581	0.558053918	6.22019E-08	0.572209059	0.147301879	0.108337103	0.151599124	0.106693053	0.175230882	0.098091788	0.082647982	0.089638415	0.083875957	0.400353093	0.345004068	0.654062747	6.35586E-08	0.250262872	0.470389658	0.512525152	0.511813173	0.507506359	7.6301E-08
Analyte 1019	7.06838E-08	7.46738E-08	8.83727E-08	8.99906E-08	6.23533E-08	7.7995E-08	9.22988E-08	7.93554E-08	9.30948E-08	8.34657E-08	7.21626E-08	7.65125E-08	6.81028E-08	8.40814E-08	7.59896E-08	7.6228E-08	8.97565E-08	7.52267E-08	8.23947E-08	8.52899E-08	0.813741084	0.910491775	0.921383726	1.1264E-07	6.5572E-08	0.921304679	9.8407E-08	7.02943E-08	6.22019E-08	1.12393E-07	1.501501021	1.31361E-07	1.16426419	0.905826477	1.21068E-07	0.640815467	0.97669478	0.803901783	0.794208312	1.014472293	0.723082595	1.233148817	6.35586E-08	0.792522232	6.45763E-08	9.54953E-08	1.149599634	1.21613E-07	7.6301E-08
Epicatechin	0.003767475	0.008340161	0.002328191	0.002312393	0.001049412	0.000913834	0.001604094	0.003041974	0.001384825	0.004800114	0.003576244	0.003472618	0.012258943	0.001595402	7.59896E-08	0.002282694	0.006957229	0.004033296	0.007649983	0.00557722	0.003254661	0.003634479	0.005511337	0.004178679	0.001871148	0.007564982	0.004694782	0.015923782	0.007731956	0.013219753	0.015800639	0.014203511	0.010294263	0.013325375	0.018876623	0.007692283	0.012200924	0.01081133	0.015312429	0.004772553	0.004105569	0.011256756	0.00557128	0.008061134	0.004425701	0.001226331	0.005206645	0.003231741	0.004755788
Uridine monophosphate	7.06838E-08	7.46738E-08	8.83727E-08	8.99906E-08	6.23533E-08	7.7995E-08	9.22988E-08	0.000676638	9.30948E-08	0.001807023	7.21626E-08	7.65125E-08	0.000832568	8.40814E-08	7.59896E-08	7.6228E-08	8.97565E-08	7.52267E-08	8.23947E-08	8.52899E-08	5.90608E-08	0.000705898	1.11674E-07	1.1264E-07	6.5572E-08	0.001193222	0.001690538	7.02943E-08	0.001580032	0.002678168	1.47969E-07	1.31361E-07	8.4963E-08	1.08022E-07	0.002324267	1.33051E-07	1.45312E-07	0.000633051	0.000462549	1.43044E-07	1.1552E-07	0.002161887	6.35586E-08	0.001089568	6.45763E-08	9.54953E-08	6.86929E-08	1.21613E-07	7.6301E-08
cortisone	0.005079565	7.46738E-08	0.002263039	0.002535253	0.001431987	0.000878095	0.001855816	0.004426104	0.002287823	0.009612756	7.21626E-08	0.000225768	0.004999527	0.001418315	7.59896E-08	7.6228E-08	0.002472045	0.000223704	8.23947E-08	8.52899E-08	0.002072616	0.002967811	0.005017296	0.004900286	0.001553539	0.005807254	0.005188495	7.02943E-08	0.00775408	1.12393E-07	1.47969E-07	0.003915575	8.4963E-08	0.002422418	0.010269893	0.002773307	0.004685634	0.00348199	0.0038237	0.004754206	0.002571212	6.91621E-08	6.35586E-08	0.004827914	0.004292293	0.001904081	0.004857727	0.002815893	0.00503852
melibiose 2	0.072310177	0.171587568	0.054198075	0.050189002	0.143440226	0.052663888	0.083862438	0.083491873	0.030636935	0.037880248	0.095746628	0.028398515	0.036143614	0.098840453	0.135572963	0.212711126	0.079894746	0.051091061	0.132332753	8.52899E-08	0.13353945	0.119793666	0.07177099	0.117561535	0.077743585	0.09673484	0.047755648	0.194561612	6.22019E-08	0.11092131	0.248840964	0.243256946	0.249515898	0.206180991	0.089964866	0.381940804	0.224926902	0.115356765	0.164125792	0.114184202	0.149335558	0.084548152	0.171978235	0.24179581	0.186439184	0.083383576	0.15898074	0.258558956	0.06745312
Digalacturonic acid 2	7.06838E-08	0.024720953	8.83727E-08	8.99906E-08	6.23533E-08	7.7995E-08	9.22988E-08	7.93554E-08	9.30948E-08	0.008085675	7.21626E-08	7.65125E-08	0.008441813	8.40814E-08	0.028947655	7.6228E-08	0.019077422	7.52267E-08	0.005410532	8.52899E-08	5.90608E-08	9.70291E-08	0.004902635	1.1264E-07	0.000340148	0.011467681	9.8407E-08	0.016100079	6.22019E-08	0.015442036	0.038129583	0.025007565	0.019214543	0.016898253	0.014611309	1.33051E-07	1.45312E-07	1.07666E-07	0.010180523	1.43044E-07	1.1552E-07	0.006096689	6.35586E-08	0.00814023	0.013424949	0.00503635	0.007980335	0.007562609	0.003189637
Analyte 1032	0.328813689	7.46738E-08	0.155600216	0.263060481	0.143692987	0.075636984	0.159920578	0.200539236	0.152051028	0.55661342	0.222051591	0.177186996	0.907036677	0.142121531	7.59896E-08	0.181324524	0.748338596	0.27799532	0.435234282	0.376954267	0.316380684	0.31960095	0.471973184	0.487804036	0.139621543	0.55699785	0.336944958	7.02943E-08	0.174700873	1.051141942	1.194855272	0.86164911	0.33284031	0.653671813	1.493088838	0.685810858	0.981917748	0.86163103	0.82426437	0.462277373	0.223896508	0.695190729	0.396846308	0.524579788	0.628576038	0.228403702	0.446594787	0.363524561	0.455101651
Analyte 1033	7.06838E-08	7.46738E-08	8.83727E-08	8.99906E-08	6.23533E-08	7.7995E-08	9.22988E-08	7.93554E-08	9.30948E-08	8.34657E-08	7.21626E-08	7.65125E-08	6.81028E-08	8.40814E-08	7.59896E-08	7.6228E-08	8.97565E-08	7.52267E-08	8.23947E-08	8.52899E-08	0.002836632	0.001746677	0.001438185	1.1264E-07	0.001136425	0.002438343	9.8407E-08	7.02943E-08	0.003120888	1.12393E-07	0.006266952	1.31361E-07	0.003096254	0.00349703	1.21068E-07	0.004089448	0.005209172	0.003236741	0.004776046	1.43044E-07	0.002231979	6.91621E-08	0.003385073	0.00395222	6.45763E-08	9.54953E-08	0.00355225	0.003917277	0.003455716
Loganin	0.017136236	7.46738E-08	0.006366706	0.007847191	6.23533E-08	7.7995E-08	0.004916791	0.020522483	0.006519143	0.031956747	0.003552591	0.003330835	0.014099261	0.002889907	0.020128282	0.001676054	0.009191023	0.003117255	0.006358501	0.00448038	0.007497947	0.011395152	0.01545148	0.020628043	0.003607309	0.027704777	0.020891871	7.02943E-08	0.031191344	1.12393E-07	0.022201487	0.018143776	0.014445028	0.01224019	0.038090932	0.01109153	1.45312E-07	0.015992854	9.19905E-08	0.016303454	1.1552E-07	6.91621E-08	6.35586E-08	0.022376091	0.017600797	9.54953E-08	6.86929E-08	0.010519331	0.020565987
Analyte 1037	0.039430795	0.045449828	0.021347752	0.02278599	0.02674839	0.016875855	0.035358278	0.030582661	0.027781997	0.035675627	0.018791587	0.021267721	0.03238299	0.018779988	0.065259469	0.020329679	0.033714622	0.028363548	0.050493678	0.039565483	0.038432719	0.051619147	0.033501534	0.0356006	0.027452413	0.046329919	0.053154518	7.02943E-08	6.22019E-08	0.047307757	0.073328225	0.056232707	0.041841353	0.05035693	0.055557321	0.058583493	0.052180505	0.052742203	0.051401301	0.051663216	0.055372858	0.04956197	0.043311342	5.71502E-08	6.45763E-08	0.046489598	0.047395941	0.058867179	0.027755423
Analyte 1038	0.015006982	0.031510101	0.009482693	0.015467346	6.23533E-08	0.012101756	0.02346376	0.033055232	0.007874428	0.019298749	0.022697803	7.65125E-08	0.016981461	0.010785672	7.59896E-08	0.009583619	0.025959709	0.013148089	8.23947E-08	0.02513924	0.027114873	0.024774495	0.021278357	0.022541357	0.018139961	0.040485991	0.022938875	7.02943E-08	6.22019E-08	0.031438539	0.034514187	0.030375034	8.4963E-08	1.08022E-07	0.032768453	0.035565956	0.007204583	0.031885654	0.022950792	0.02214887	0.024450098	0.02964537	0.023063301	5.71502E-08	0.028031276	0.012319013	0.014823281	0.027698229	0.01700417
Analyte 1039	7.06838E-08	7.46738E-08	0.003702387	8.99906E-08	6.23533E-08	7.7995E-08	9.22988E-08	7.93554E-08	9.30948E-08	0.006333526	7.21626E-08	7.65125E-08	6.81028E-08	8.40814E-08	7.59896E-08	7.6228E-08	8.97565E-08	7.52267E-08	8.23947E-08	8.52899E-08	0.004131978	0.004953079	0.004037505	0.005127685	6.5572E-08	1.28991E-07	0.006268166	7.02943E-08	6.22019E-08	0.008561117	1.47969E-07	1.31361E-07	8.4963E-08	1.08022E-07	1.21068E-07	1.33051E-07	1.45312E-07	1.07666E-07	9.19905E-08	1.43044E-07	1.1552E-07	0.007359319	6.35586E-08	5.71502E-08	0.00667493	0.004626184	0.00495192	1.21613E-07	0.004103424
naringenin 1	0.03080759	0.027171478	0.037705963	0.034254642	0.017268342	0.018115743	0.025497428	0.022600967	0.024430601	0.018893448	0.060786709	0.046933955	0.047309274	0.049965624	0.080225776	0.075533631	0.093628506	0.03440663	0.053941881	0.035854988	0.027473173	0.034666208	0.017763039	0.017756766	0.03901755	0.02747401	0.017794181	0.04056977	0.04096734	0.020121965	0.096421107	0.076454038	0.114667607	0.087029017	0.052340607	0.094166148	0.110322958	0.102266185	0.125486548	0.023014778	0.025173519	0.016059325	0.028246842	0.022017568	0.03789236	0.033429208	0.032605263	0.03614605	0.030713026
6-hydroxy caproic acid trimer	7.06838E-08	0.00215061	0.001590569	0.00059692	0.001260649	0.000769562	0.001795569	0.001370113	0.001555081	0.001286769	0.001871787	0.001707199	0.001559092	0.001132961	0.00484161	0.001921718	0.001359791	0.00091808	0.005065201	0.006022889	0.003602899	0.002227761	0.001756694	0.003339391	0.002070013	0.002966416	0.002327131	0.00359523	0.004741631	0.002064903	1.47969E-07	0.004748883	0.0038229	0.004717049	0.004006493	0.003247474	0.008099145	0.004106448	0.006395988	0.001951064	0.00296005	0.001443771	0.003248848	0.004369076	0.005064207	0.001388674	0.00322319	0.004921423	0.005289888
Analyte 1045	7.06838E-08	7.46738E-08	8.83727E-08	8.99906E-08	6.23533E-08	7.7995E-08	9.22988E-08	7.93554E-08	9.30948E-08	8.34657E-08	7.21626E-08	7.65125E-08	6.81028E-08	8.40814E-08	7.59896E-08	7.6228E-08	8.97565E-08	7.52267E-08	8.23947E-08	8.52899E-08	0.00395901	0.003722211	0.00416393	1.1264E-07	6.5572E-08	0.007996417	9.8407E-08	7.02943E-08	6.22019E-08	1.12393E-07	0.033006856	1.31361E-07	0.014300624	0.022177244	1.21068E-07	0.004143443	1.45312E-07	0.0061155	9.19905E-08	1.43044E-07	0.000682227	6.91621E-08	6.35586E-08	0.006948178	6.45763E-08	9.54953E-08	0.006750798	1.21613E-07	0.002721328
Analyte 1047	0.141129454	0.157053555	0.069665598	0.102827845	0.118393171	0.070216406	0.166523551	0.100728796	0.110523786	0.156354538	0.091999207	0.106709018	0.142321559	0.088047066	7.59896E-08	0.099762655	0.154711168	0.128389202	8.23947E-08	0.210554197	0.092129895	0.148218923	0.093162493	0.092292611	0.070030193	0.095432979	0.140775372	0.13782218	0.177924489	0.085110236	0.218660182	0.156793959	0.112555564	0.185381041	0.156435054	0.169286793	0.158020728	0.147918365	0.155097284	0.141067442	0.159842681	0.11152047	0.105972058	5.71502E-08	6.45763E-08	0.1526952	0.143939187	0.168625566	0.064903399
estriol	0.017522749	0.028833488	0.010954788	0.009610527	0.013341137	0.007826639	0.016188019	0.017094909	0.014546088	0.013895139	0.0022008	0.003273768	0.00411629	0.003739807	0.000102604	0.001853383	0.004780574	0.004169913	4.90995E-05	3.21598E-07	0.018475692	0.017682053	0.014471693	0.015605344	0.016426146	0.008210086	0.021486011	0.020243631	6.22019E-08	0.023250824	1.47969E-07	6.0581E-05	8.4963E-08	6.69195E-05	2.56005E-05	0.000135865	5.22073E-05	1.07666E-07	4.16729E-05	0.01522368	0.013413025	0.033674854	6.35586E-08	5.71502E-08	6.45763E-08	0.023020142	0.020826182	0.018038117	7.6301E-08
Analyte 1053	7.06838E-08	7.46738E-08	8.83727E-08	8.99906E-08	6.23533E-08	7.7995E-08	0.004430394	0.003770574	9.30948E-08	8.34657E-08	7.21626E-08	7.65125E-08	6.81028E-08	8.40814E-08	7.59896E-08	7.6228E-08	8.97565E-08	7.52267E-08	8.23947E-08	8.52899E-08	0.007656593	0.011574311	0.011927712	1.1264E-07	0.00435122	0.013710557	9.8407E-08	7.02943E-08	6.22019E-08	1.12393E-07	0.030565825	1.31361E-07	0.017001899	0.000767333	1.21068E-07	0.011342022	0.021674568	0.014015186	0.014493878	1.43044E-07	0.007667098	6.91621E-08	6.35586E-08	0.013860294	6.45763E-08	9.54953E-08	0.008495101	0.005437443	0.010937974
Analyte 1060	0.004191545	7.46738E-08	0.002971606	0.003061273	0.002378351	0.001830427	0.005200411	7.93554E-08	0.002439888	0.008773038	0.00172008	0.00109601	6.81028E-08	0.000626772	7.59896E-08	7.6228E-08	0.00202884	0.001838169	0.001360623	0.001360259	0.003916107	0.006985358	0.004107536	0.00310798	0.003558026	0.002192809	0.007791635	0.005022876	6.22019E-08	0.013458373	0.001252177	0.000994961	8.4963E-08	1.08022E-07	0.002087369	0.00275401	0.000113895	0.001119215	0.000951315	0.003376333	0.002765789	6.91621E-08	0.00755621	0.001579652	0.001655867	0.002972478	0.003126825	0.001159633	7.6301E-08
hydrocortisone	0.001087092	7.46738E-08	8.83727E-08	0.001149218	6.23533E-08	7.7995E-08	9.22988E-08	7.93554E-08	9.30948E-08	0.001114086	0.001155033	0.000900825	6.81028E-08	0.001071514	7.59896E-08	7.6228E-08	0.001875563	7.52267E-08	8.23947E-08	8.52899E-08	0.00083606	9.70291E-08	0.00151353	1.1264E-07	6.5572E-08	0.000116758	9.8407E-08	0.001849597	6.22019E-08	1.12393E-07	0.003069744	1.31361E-07	8.4963E-08	0.001444614	1.21068E-07	0.00113098	0.002863966	1.07666E-07	9.19905E-08	1.43044E-07	1.1552E-07	0.001826582	0.000968148	0.001259213	0.00082815	0.001167767	6.86929E-08	1.21613E-07	0.00014357
4-Androsten-11beta-ol-3,17-dione 3	0.003377791	7.46738E-08	0.004642425	0.00385278	0.002508609	0.0022919	0.003307068	0.002973859	0.003146397	0.003125946	0.006087671	0.004503355	0.004954038	0.004268339	0.00688019	0.006519362	0.007342945	0.003967603	0.005542474	0.003923227	0.002711934	9.70291E-08	0.002274419	0.002315892	0.003738523	0.003165524	0.002293515	7.02943E-08	6.22019E-08	1.12393E-07	0.007954043	1.31361E-07	0.009952336	0.007954377	0.00483289	0.007590265	0.008951656	0.008486488	0.010326759	0.00287848	0.002544182	0.00214786	0.002688919	0.002328547	0.003595525	0.003283049	0.003211606	1.21613E-07	0.002910821
Hesperitin 2	0.28395352	0.190004949	0.337269584	0.297877738	0.158173348	0.161396874	0.217823617	0.162585279	0.235391462	0.159123185	0.575719389	0.409617938	0.390358307	0.47712789	0.630117171	0.740338464	0.706074612	0.294326898	0.465400967	0.255308095	0.176659849	0.249318597	0.129050299	0.128690506	0.264951897	0.211479497	0.134088856	0.241569719	0.268539156	0.133281182	0.609808676	0.471012929	0.728292407	0.581888327	0.346958982	0.562010278	0.644823524	0.653732699	0.790133139	0.156224083	0.156859542	0.121549238	0.177854513	0.138066413	0.227084141	0.242901425	0.195641154	0.240768547	0.184465722
Cerotinic acid	0.038529666	0.068174784	0.023372857	0.016258346	0.027742841	0.016931372	0.040770327	0.043781954	0.030831511	0.035242539	0.003281072	0.003743247	0.005217216	0.006786687	0.006284703	0.0021602	0.006299919	0.00586441	8.23947E-08	8.52899E-08	0.032675861	0.044096617	0.027158662	0.03722043	0.032760994	0.018031042	0.046223281	0.046730975	6.22019E-08	0.055806248	0.009216988	1.31361E-07	0.007800326	0.008752172	0.009936253	0.00583636	0.006443043	1.07666E-07	0.00447757	0.026036306	0.022620382	6.91621E-08	6.35586E-08	0.019874966	0.040541865	0.040848138	0.036086501	0.032962248	7.6301E-08
Analyte 1074	7.06838E-08	7.46738E-08	8.83727E-08	0.006813735	6.23533E-08	7.7995E-08	9.22988E-08	7.93554E-08	9.30948E-08	8.34657E-08	7.21626E-08	7.65125E-08	6.81028E-08	8.40814E-08	7.59896E-08	7.6228E-08	0.009004298	7.52267E-08	8.23947E-08	8.52899E-08	0.012653458	0.010261244	0.004316464	1.1264E-07	0.010072811	0.006577106	9.8407E-08	0.031941023	0.015434483	0.011317223	0.052256494	0.060413802	0.035390915	0.008311185	1.21068E-07	0.028052815	0.038284031	0.016349321	0.032921518	0.016480722	0.011459124	6.91621E-08	0.015630458	5.71502E-08	6.45763E-08	0.015502328	0.022985085	0.038008706	0.015131525
cholecalciferol	7.06838E-08	7.46738E-08	8.83727E-08	0.002555843	6.23533E-08	7.7995E-08	9.22988E-08	7.93554E-08	9.30948E-08	8.34657E-08	7.21626E-08	0.001546587	6.81028E-08	0.002322091	7.59896E-08	7.6228E-08	8.97565E-08	0.000855543	8.23947E-08	8.52899E-08	5.90608E-08	9.70291E-08	0.002117657	0.002454746	0.001353953	0.002759729	0.001634636	0.002207587	0.002058229	0.001896897	0.005868017	0.004743784	0.003057433	1.08022E-07	0.004628256	0.003968959	1.45312E-07	1.07666E-07	0.005203177	1.43044E-07	1.1552E-07	0.001915658	0.001711553	0.001256903	6.45763E-08	0.002183387	0.001008625	0.002323236	0.001454881
Analyte 1076	0.004195521	0.009570381	0.005950789	0.004975606	0.00951888	0.006117873	0.008991086	0.006842252	9.30948E-08	0.003758399	0.007778571	0.002620346	0.002332899	0.006508501	0.006166827	0.011513662	0.005190339	0.004525565	8.23947E-08	0.022033724	0.009835102	0.012202249	0.005779212	0.009436326	0.007001395	0.008091007	0.005177913	0.012112107	6.22019E-08	0.010045289	0.016290666	0.020411088	0.015800919	0.01537774	0.007223239	0.025956985	0.018658192	0.008935929	0.013036083	0.009517753	0.013956237	0.008142401	6.35586E-08	5.71502E-08	0.01238477	0.007503181	0.013376744	0.018028628	0.007152331
21-hydroxypregnenolone 2	0.017110718	0.008617784	0.006715203	0.004262351	6.23533E-08	0.057940071	0.265104562	0.060047004	0.011463926	0.004044818	7.21626E-08	0.252632366	0.098513554	0.04330266	0.351208068	0.157504437	0.339627692	7.52267E-08	0.132737655	0.126005894	0.181758525	0.050969268	0.074400951	0.036900548	0.139390213	0.038030856	0.006631419	0.000824587	0.155896476	0.316614421	0.132894935	0.024026371	0.073367798	0.001942466	0.622177191	1.33051E-07	0.156052653	0.142781579	0.321868312	0.079960922	0.438240614	0.098790703	0.085033264	0.172477573	0.00342911	0.000956721	0.131796409	0.021387973	7.6301E-08
Tetrahydrocorticosterone 1	0.005010001	7.46738E-08	0.000510426	0.001125708	6.23533E-08	0.001272181	0.00358124	0.003342693	0.003395914	0.006273726	0.001170249	0.006190743	0.004876488	0.003698596	0.017789518	0.001477208	0.015484339	0.021446962	0.007127265	0.012121133	0.002515522	0.000840154	0.001522513	0.00115536	0.001092888	0.001212385	0.000998935	0.002446478	6.22019E-08	1.12393E-07	0.030353123	0.018507778	0.011815245	0.010587789	0.026292944	0.008801888	0.030369483	0.018622837	0.033772488	0.000478305	0.001662153	0.001008919	0.003249124	0.002714722	0.00066477	0.001173334	6.86929E-08	0.005656057	7.6301E-08
7-alpha-Hydroxycholesterol	0.01657866	0.016590003	0.015437164	0.012010138	0.0055383	0.005602914	0.018086714	0.002377947	0.017982381	0.021927063	0.015491782	0.008243336	0.009361145	0.002531248	0.01684541	0.003823649	0.02550979	0.014280145	0.002682891	0.007964669	0.013497967	9.70291E-08	0.012038137	0.00843813	0.009930555	1.28991E-07	0.012382461	7.02943E-08	0.013874653	0.02275165	0.019979858	0.01773861	0.005498909	0.008390295	0.017613128	0.002391842	0.008146858	0.009645033	0.007144619	0.009452689	0.017971354	0.020959456	0.005550364	0.010150012	6.45763E-08	9.54953E-08	0.012529833	0.025284951	7.6301E-08
Cortexolone 2	0.121407155	0.104455663	0.166696193	0.11839758	0.120391288	0.119140764	0.088014859	0.110977695	0.09009245	0.108262427	0.173991449	0.143919878	0.112696321	0.127361064	0.150422002	0.177257625	0.226558099	0.131042521	0.206482733	0.094396749	0.127852375	0.176456752	0.087024766	0.102014653	0.12986347	0.060084536	0.109223694	0.086964244	0.178524991	0.053270539	0.087180958	0.105181405	0.14360197	0.116731831	0.114616435	0.092462506	0.094491995	0.11598862	0.10480813	0.095494793	0.101596625	0.093062826	0.066738078	0.05054201	0.110290573	0.111938244	0.060549044	0.095011668	0.046116067
alpha-Tocopherol	0.564862527	0.356648864	0.681107494	0.482813136	0.299799046	0.377721674	0.351802659	0.295778503	0.445531859	0.246704218	1.157060082	0.913935573	0.983480778	1.206382763	1.767845341	1.467658018	1.540773061	0.897893771	1.559134735	1.142896794	0.345282628	0.393614169	0.242040707	0.261385926	0.397909795	0.352201154	0.231531278	0.270665687	0.435503455	0.216380323	1.278141409	1.036333749	1.477482015	1.262369679	0.789867313	1.002872308	1.271657816	1.390432175	1.502738438	0.277230747	0.309190399	0.194055306	0.252931987	0.270742026	0.280221598	0.263108306	0.328130532	0.4011341	0.292219349
3,7,12-Trihydroxycoprostane 1	1.808375506	4.14853995	1.078452972	2.7774872	1.027633061	1.75399358	1.281764252	1.818919513	0.850331959	1.312817327	2.11362395	1.088196047	1.49611622	3.572397237	3.812137305	1.193758193	1.206957119	1.821727606	3.653137379	4.090601191	3.707680099	4.050710004	2.559033681	2.883131351	2.915771073	3.419687826	3.047613005	3.901460303	5.745256312	1.983753224	9.044834678	5.243385705	5.200112441	6.791964177	3.022732234	6.758559938	6.614061357	5.886511456	7.169316749	4.348472947	5.011786933	3.313945071	3.831154906	2.422369737	4.605359525	3.116438441	4.790068117	5.983392003	2.289594337
5-Dihydrocortisol 1	0.246332425	0.123727146	0.176355389	0.067482946	0.220513726	0.057345935	0.2034006	0.198374445	0.144973603	0.110803074	0.204929362	0.199912357	0.289536389	0.171126508	7.59896E-08	0.326636225	0.240029672	0.332927982	8.23947E-08	0.231653047	0.10416166	0.070963543	0.051872662	0.091041744	0.095649538	0.073044927	0.082670636	0.034789535	0.116158567	0.047257331	0.239531762	0.093980506	0.154721894	0.219803692	0.184016796	0.170888304	0.177214336	0.150134981	0.150112337	0.080855078	0.069196188	0.06193734	0.07188109	0.079885526	0.052008281	0.056929216	0.080689685	0.100324018	0.097134162
Analyte 1095	0.038759545	0.024488906	0.067754545	0.099286735	0.097576729	0.103745613	0.029544913	0.017759146	0.023368591	0.04029557	7.21626E-08	0.289429934	0.161871322	0.094350541	0.115292426	7.6228E-08	0.213255528	0.023856142	0.250947402	0.03373651	0.046558779	0.081603944	0.010685495	0.006638147	0.073067753	1.28991E-07	0.035502614	0.081917236	0.083097036	0.010541514	0.170190391	0.046371909	0.15109266	0.200358376	0.072426072	0.131586552	0.252419113	0.203397256	0.237352784	0.01887454	0.063167465	0.014529053	0.036898695	5.71502E-08	0.200314879	0.15921023	0.016799334	0.047198373	7.6301E-08
Analyte 1096	0.003889769	0.003473847	0.004389917	0.00412995	0.004812881	0.001618526	0.003275835	0.003930151	0.002063667	0.010241586	0.006611402	0.003457653	0.005880928	0.005335606	7.59896E-08	0.007819454	0.005116684	0.003361694	8.23947E-08	0.008685066	0.003795095	0.002509982	0.001191599	0.003885552	0.002953493	0.004391373	0.001923871	0.004696437	0.003877067	0.004100313	0.013391605	0.005241498	0.006550811	0.010512141	0.006325796	0.007083057	0.015499739	0.006956241	9.19905E-08	1.43044E-07	0.004516151	0.001774207	0.003489661	0.003435893	0.00671624	0.002923569	0.00503515	0.005770517	0.005846002
Analyte 1097	0.051462011	0.04610886	0.038417386	0.022335082	0.089618905	0.032920869	0.067521088	0.056333174	0.028710717	0.037825278	0.143978697	0.103139047	0.087330718	0.045574701	0.15116978	0.086540035	0.1112319	0.130479954	0.099424651	0.111248405	0.078349152	0.063669022	0.053662206	0.057181629	0.096007709	0.041187974	0.046915372	0.054445753	0.106747297	0.060482228	0.113857316	0.059279123	0.100258331	0.09322592	0.181107104	0.248029953	0.133709757	0.130721902	0.166760143	0.056539598	0.10163441	0.056570823	0.053149496	0.088005503	0.051450307	0.035202972	0.060466866	0.056887569	0.108460558
Analyte 1102	7.06838E-08	0.009477406	0.00613682	8.99906E-08	0.006400677	7.7995E-08	9.22988E-08	7.93554E-08	9.30948E-08	8.34657E-08	7.21626E-08	7.65125E-08	6.81028E-08	8.40814E-08	7.59896E-08	7.6228E-08	8.97565E-08	7.52267E-08	8.23947E-08	8.52899E-08	0.004843975	0.004332935	0.00236978	0.006523803	0.003324739	0.002729599	0.005421383	0.008474491	0.008097569	0.005500737	0.003527866	0.001279655	8.4963E-08	1.08022E-07	0.002262319	1.33051E-07	1.45312E-07	1.07666E-07	9.19905E-08	0.003232038	0.005128767	0.006835716	0.00769898	0.004158198	0.006660929	0.003092804	0.005414592	0.00651989	0.011512697
cholesterol	0.190216158	0.099916392	0.132799436	0.026088287	0.124834248	0.025217102	0.134613785	0.100916855	0.081453844	0.068908985	0.146236574	0.112635357	0.127659207	0.100437764	7.59896E-08	0.150867543	0.148925856	0.101589979	8.23947E-08	8.52899E-08	0.091079769	0.07484327	0.049242069	0.128803004	0.057862737	0.096996271	0.086277064	0.11805827	0.10073229	0.081307054	0.354720811	0.156605154	0.13928233	0.196485492	0.207055292	0.17345287	0.428428776	0.144872015	9.19905E-08	0.062644292	0.103274057	0.05610051	0.095512159	5.71502E-08	0.177065143	0.056788385	0.139521682	0.182301229	0.179147192
Analyte 1104	0.009200737	0.040933865	8.83727E-08	8.99906E-08	0.003036987	7.7995E-08	0.019158523	0.019687945	0.006517039	0.003742108	7.21626E-08	7.65125E-08	6.81028E-08	8.40814E-08	7.59896E-08	7.6228E-08	8.97565E-08	7.52267E-08	8.23947E-08	8.52899E-08	5.90608E-08	0.004271637	1.11674E-07	1.1264E-07	0.003535376	1.28991E-07	9.8407E-08	0.012802688	0.039938057	0.013588601	1.47969E-07	1.31361E-07	8.4963E-08	1.08022E-07	1.21068E-07	1.33051E-07	1.45312E-07	1.07666E-07	9.19905E-08	1.43044E-07	1.1552E-07	0.036508491	0.024010742	5.71502E-08	6.45763E-08	9.54953E-08	6.86929E-08	1.21613E-07	0.020455559
Aldosterone 1	0.113648856	0.136141976	0.130285041	0.053255027	0.106673796	0.091949032	0.0853592	0.09505612	0.073773056	0.101516994	0.067297882	0.065201319	0.044830717	0.047133905	0.12624821	0.066305072	0.089317728	0.077238987	0.18942285	0.081446147	0.120662178	0.164033013	0.07283481	0.105255395	0.116890747	0.053545198	0.106057296	0.069392719	6.22019E-08	0.050335671	0.079572107	0.074549439	0.104684045	0.087603706	0.06912776	0.059804272	0.047034265	0.062096104	0.044581479	0.112935155	0.110041445	0.115023667	0.076263773	0.088297551	0.105921552	0.093331013	0.039447395	0.083117046	0.034503286
Analyte 1106	0.02481535	7.46738E-08	0.012651291	0.007054017	0.013070202	0.006879528	0.009967082	0.003789711	0.019031612	0.012151599	0.003170906	0.008014403	0.003857249	0.00300381	0.01693457	0.000864429	0.009637148	0.002325036	0.025043332	0.00605051	0.009657697	0.023935038	0.009208412	0.026740122	0.005188427	0.021590288	0.030252189	7.02943E-08	6.22019E-08	0.007331622	0.025042022	0.01750849	0.003151753	0.000601	0.010658142	7.4733E-05	0.008690956	0.012399221	0.007199173	0.033165819	0.027890168	6.91621E-08	6.35586E-08	5.71502E-08	6.45763E-08	0.017646167	0.03233916	0.028562024	0.036236627
Analyte 1107	7.06838E-08	0.000679249	8.83727E-08	0.00466906	0.005009192	7.7995E-08	0.000314429	0.001383685	0.005714471	0.007427852	0.003195924	0.001605551	0.004166699	0.00092547	7.59896E-08	7.6228E-08	8.97565E-08	0.000193623	8.23947E-08	0.006756072	0.000715795	0.003836066	0.008159452	1.1264E-07	0.000287304	0.006908998	0.009880163	0.004402426	6.22019E-08	0.003289162	1.47969E-07	0.00834971	8.4963E-08	1.08022E-07	0.00705873	1.33051E-07	0.005916962	0.001936239	0.003286119	1.43044E-07	0.006215614	0.002320603	0.002623115	0.004169957	0.000630344	9.54953E-08	6.86929E-08	0.005291957	0.011904326
Analyte 1108	7.06838E-08	7.46738E-08	8.83727E-08	0.000101221	0.065328038	0.016561818	0.031300248	0.010164856	0.003609089	8.34657E-08	7.21626E-08	0.079618493	0.036002349	0.017465241	7.59896E-08	0.056325717	0.087664442	7.52267E-08	0.044642995	0.029496104	0.025893689	0.003604716	0.015499969	0.00736361	0.027916564	0.006099113	0.001737857	3.43609E-05	0.027273927	0.030891204	0.027243222	0.006350393	0.022994429	0.000149268	1.21068E-07	1.33051E-07	0.035346483	0.035778121	0.063371903	0.014789627	0.052977261	0.017290315	0.010439029	0.023376666	0.000301313	8.38642E-05	0.019268799	0.001664561	7.6301E-08
Zymosterol 2	0.562234746	0.455093523	0.567878459	0.445195545	0.404373413	0.268734916	0.422740949	0.483151578	0.43385527	0.420011409	0.473332194	0.590549737	0.630667233	0.494193197	7.59896E-08	0.872195256	0.649010802	0.626702543	8.23947E-08	0.712660399	0.350256408	0.452724424	0.34600302	0.354442593	0.332993693	0.337147233	0.344094176	0.325753063	0.51890979	0.140951865	0.856643993	0.641635415	0.742230506	1.187876392	0.440399988	0.46626493	0.760034417	0.815939007	0.765101591	0.321233414	0.348376117	0.258944812	0.236258208	0.350155818	0.39970553	0.273992433	0.267257803	0.397935099	0.078310759
Ergosterol	1.529594129	1.89421223	0.974867118	0.761816958	0.775176994	0.491277094	0.634858263	0.133733912	1.311948848	0.862757753	0.316459955	0.919056267	0.457498924	0.2307993	2.004976613	0.44687753	1.061408227	0.203199811	2.076261999	0.651460509	0.400237219	1.175139957	0.435867014	1.151075471	0.232281254	1.149956898	1.386205272	0.110733987	1.600401608	0.315173242	1.978216194	1.288275893	0.169588207	0.173733883	0.743517049	0.113105623	0.806077651	1.104211226	0.536710778	1.630134815	1.409639934	6.91621E-08	1.489265501	5.71502E-08	1.443053953	0.812165657	1.60799008	1.311888323	1.636850453
Corticosterone 2	0.238702414	0.040194978	0.151896876	0.10049116	0.034726992	0.040296027	0.014920054	0.083645819	0.069383077	0.176831332	0.123643446	0.473622114	0.176569001	0.11071771	0.333611102	0.21896659	0.170890153	0.107933316	0.324465435	0.188849316	0.213786514	0.343568284	1.129125068	0.64073932	0.153313785	0.476477691	0.6952694	0.120169823	0.575593451	0.452224742	0.651080274	0.458580176	0.667040862	1.08022E-07	0.911502579	0.160039712	0.835266203	0.476034267	0.658499283	0.240802373	0.097392116	0.137233451	0.100893716	0.622378398	0.06877675	0.058020149	0.047733458	0.101325882	0.107718473
cholic acid	0.032240006	0.043603579	0.018697157	0.016246677	0.075526768	0.013605555	0.020142739	0.008371416	0.035421722	0.062054062	0.010479808	0.020863561	0.012784562	0.005433203	0.055374369	0.0113703	0.038291537	0.011683718	0.050994594	0.021536531	0.014002838	0.032977306	0.009706612	0.022342265	0.007179861	0.068451494	9.8407E-08	0.002413527	0.044963936	0.012050808	0.061750349	0.098765826	0.006548063	1.08022E-07	0.022646667	0.016174501	0.028765033	0.008940923	0.021289606	0.047970588	0.052030642	0.057885304	0.043630792	5.71502E-08	6.45763E-08	0.026837611	0.069128174	0.049647517	0.049517775
6-methylprevitamin D	0.032990928	0.105666206	0.078503417	0.050428207	0.059855696	0.010585447	0.050822587	7.93554E-08	0.062648635	0.212121131	7.21626E-08	0.063141249	0.091872422	0.007766724	7.59896E-08	0.030514434	0.136255835	7.52267E-08	0.013484464	0.032839848	0.074099619	0.095725003	0.042829742	0.049736012	0.044298076	1.28991E-07	0.132190214	0.004153044	0.107130196	0.129139626	0.065408613	0.053165604	0.061199492	0.152652818	0.13136718	0.05527232	0.037296707	0.112147823	0.045517732	0.063314417	0.164898353	0.141720976	0.019848578	0.086275501	0.019333285	0.048070335	0.021397812	0.014839745	0.180936497
Analyte 1119	0.126753633	7.46738E-08	8.83727E-08	8.99906E-08	6.23533E-08	0.066449772	9.22988E-08	0.095965853	9.30948E-08	8.34657E-08	7.21626E-08	0.163398353	6.81028E-08	8.40814E-08	7.59896E-08	7.6228E-08	8.97565E-08	7.52267E-08	8.23947E-08	0.118147846	0.093556721	0.162153897	0.078192738	0.090697377	0.069929937	0.054338277	0.115393276	0.061239488	0.122535368	1.12393E-07	0.135540671	0.114574156	0.141542174	0.159130248	0.116865755	0.081782134	0.125970132	0.211941848	0.112047616	1.43044E-07	0.101185327	0.111527608	0.048092438	0.058324788	0.080131957	0.07154883	0.05399084	0.070203358	0.06192197
Analyte 1120	0.335944677	0.700444277	0.657691546	0.55920111	0.165481773	0.042267584	0.407143188	0.047201864	0.306135967	0.491065498	7.21626E-08	0.455838656	6.81028E-08	0.078558242	7.59896E-08	0.150263151	8.97565E-08	7.52267E-08	0.110616348	0.237702766	0.271739208	0.684103299	0.16708463	0.229725202	0.130067465	0.014799725	0.567659837	0.018750637	0.497768177	0.380782969	0.728231348	0.767908843	0.574875811	1.08022E-07	0.684003052	0.084476514	0.579699367	1.112913423	0.366379555	0.351875843	0.348251317	0.63998534	0.125421515	0.202923105	0.073819894	0.055972736	0.171226587	0.104806092	0.32472716
Stigmasterol	0.018248577	0.034106172	0.057536878	8.99906E-08	0.009162902	0.005886361	0.039692965	7.93554E-08	0.012817794	0.043848076	0.032518531	0.014303222	0.048903781	0.012729022	7.59896E-08	0.015203698	0.023009391	0.043813228	0.047973665	0.00942557	0.012478828	0.025059513	0.044692435	0.014807892	0.010426901	0.010844617	0.027336196	0.004026544	0.0263347	0.01848102	0.022138538	1.31361E-07	8.4963E-08	0.081907589	0.028584188	0.003200864	0.017839501	1.07666E-07	0.009856522	0.01533385	1.1552E-07	5.11217E-05	6.35586E-08	0.011689348	0.000545521	9.54953E-08	1.16973E-05	0.000115878	0.005360119
24,25-dihydrolanosterol	1.447092978	1.356499036	1.871403477	1.349294245	0.758843819	0.82992841	0.907680457	1.137507407	1.374625866	1.376691311	1.282658077	1.666077951	2.01133739	1.466084064	7.59896E-08	2.082961524	1.96459274	1.249175335	3.070823116	1.965701997	0.93941094	1.274833948	0.874245876	0.893294046	0.913435419	0.927676417	1.135906838	0.876580231	1.232094403	0.399638161	2.489430124	1.929648803	2.501297734	3.064573082	1.124926376	0.950389058	2.205226047	2.360401351	2.124550808	0.779816252	0.864045329	0.796143309	0.662379199	0.874799444	1.039648953	0.830667437	0.609511503	0.945581069	0.27695133
20alpha-Hydroxycholesterol 2	0.033906335	0.033640022	0.040678476	0.025451855	0.027858808	0.022706592	0.028833476	0.028207727	0.02493038	0.030346982	0.047255724	0.044345577	0.055753064	0.030783238	7.59896E-08	0.052314093	0.060871281	0.047550152	0.07208039	0.052168708	0.017701751	0.020119848	0.018175479	0.016461724	0.016716556	0.018602212	0.023306123	0.020719213	0.027696774	0.01444091	0.052068751	0.034977284	0.058266578	0.059797083	0.035831748	0.024789159	0.043337308	0.044993875	0.044898945	0.014086236	0.015818398	0.016013878	0.012452692	0.017755355	0.017090723	0.012184466	0.01187847	0.012612504	0.010656251
Analyte 1130	0.042234466	0.039696452	0.037699604	0.018780142	0.03099714	0.043111625	0.046513837	0.051642504	0.029147312	0.053779411	0.027871912	0.039627503	0.015311373	0.022757095	0.080909638	0.025304941	0.053952056	0.054298274	8.23947E-08	0.065764153	5.90608E-08	0.061441105	0.034391042	0.043930864	0.036098228	0.023616212	0.030401078	0.023569867	0.059428294	0.019241647	0.031659833	0.027931667	0.039289608	0.035758264	1.21068E-07	0.030995155	0.032638206	0.028471674	0.024022239	0.035589124	0.055738569	0.037927233	0.024591316	0.036648402	0.036225758	0.031975144	0.026035923	0.033488611	0.018413898
lanosterol	0.009149678	0.007691007	0.011177148	0.007968488	0.005993048	0.005145116	0.007498932	7.93554E-08	0.008697874	0.008352438	0.011647	0.01192048	0.014023077	0.009189887	7.59896E-08	0.012570902	0.016411409	0.012871541	0.000327244	0.014307359	0.0105268	0.011133437	0.007387823	0.007919261	0.009499702	0.007690046	0.009454261	0.005472893	0.012275748	0.004303276	0.019878768	0.014921624	8.4963E-08	0.020911914	0.013808348	0.017216217	1.45312E-07	0.022217376	0.021213714	0.006779222	0.010389748	0.007116598	0.006750914	0.010040878	0.00811566	0.00704255	0.006143454	0.008227041	0.005978036
Cholestane-3,5,6-triol, (3beta ,5alpha ,6beta)-	0.187299882	0.022412211	0.026283389	0.518337561	0.665875749	0.039368964	0.048124095	0.075628897	0.148950027	0.654631709	0.190401131	0.208836328	6.81028E-08	0.068307722	7.59896E-08	7.6228E-08	0.241307826	0.239069106	8.23947E-08	1.457671751	0.068891566	0.08169754	0.222423414	0.217142144	0.023928088	0.537981578	0.693840476	0.421726906	0.118797269	0.147403082	0.559732956	0.816065727	0.146649998	1.646537841	0.532492537	0.544322478	2.38464288	1.11313055	0.44043054	0.036943221	0.031447202	0.01679969	0.010502304	0.182416067	6.45763E-08	0.517333917	0.195639861	0.685110548	0.15551971
Analyte 1133	0.0242673	7.46738E-08	0.002168905	0.057475867	0.103682692	0.008856258	0.013499204	7.93554E-08	0.041217865	0.133304652	0.030834653	0.013499776	0.131212062	0.003447177	7.59896E-08	7.6228E-08	0.04481118	0.040910317	8.23947E-08	0.162071757	0.004297245	0.015827644	0.012956911	0.056767047	0.005956336	0.117992927	0.084747252	0.044322452	0.032191471	0.034532468	0.058589298	0.174073316	0.027760359	1.08022E-07	0.043644211	0.111520489	1.45312E-07	1.07666E-07	0.085224964	1.43044E-07	0.008650268	6.91621E-08	0.00266938	0.051285405	0.039323472	9.54953E-08	0.056895068	0.040199656	0.043500942
Analyte 1134	2.192311511	1.810286562	1.78765131	2.387356631	1.441549905	1.258475583	1.732421857	1.095717001	1.337610142	1.286850937	2.597111536	2.895956229	2.8237117	1.960991117	7.59896E-08	2.746912337	2.42743041	1.695059649	3.637048733	1.69841074	0.13769522	0.271282566	0.314547294	0.187743123	0.129273345	0.366975403	0.290299571	0.209187187	0.186680068	0.326480443	0.558206883	0.322453493	0.166811506	0.229588052	0.177075936	0.285918528	0.419791987	0.255991969	0.242877828	0.449521151	0.513022522	0.139314267	0.098563404	0.263652634	0.239367274	0.277017901	0.282834887	0.345198631	0.167690114
Analyte 1136	0.015778727	0.012642817	0.012317594	0.009209374	0.007961132	0.006078001	0.007544035	0.006700972	0.009900202	0.011926871	0.016353003	0.01482994	0.021213515	0.008878196	7.59896E-08	0.020777783	0.027049797	0.01480745	0.02518798	0.014070506	0.010925168	0.013264334	0.007122493	0.007883364	6.5572E-08	1.28991E-07	9.8407E-08	0.006467526	0.011776342	0.004772323	1.47969E-07	0.018278758	0.024272922	1.08022E-07	1.21068E-07	0.013566867	0.02163321	0.022132095	9.19905E-08	0.006806799	0.00971721	0.008078629	0.005993319	0.008061424	0.010111567	0.007861718	6.86929E-08	0.00866083	0.006911619
Analyte 1137	0.090892665	7.46738E-08	0.093080881	0.068433716	0.028208905	0.015033325	0.061600451	0.024549062	0.072110664	0.122150784	0.116808177	0.053320498	0.104125083	0.020342029	0.175665575	0.043371291	0.207943789	0.121302296	8.23947E-08	0.040440456	0.099343501	0.115613124	0.034882081	0.045958475	0.056231914	0.013079295	0.04489532	0.014437622	0.070743399	0.082352531	0.105358476	0.105955555	0.120192281	0.159319588	0.078672541	0.022257097	0.091104612	0.112537093	0.078463371	0.038460238	0.055963127	0.088604045	0.024810743	0.043026259	0.050547174	0.049237913	0.046024738	0.035274435	0.083540853
Analyte 1139	0.208937078	0.223798353	0.244390886	0.158404337	0.246938451	0.159250991	0.182696477	0.238693552	0.111381021	0.243243013	0.149550234	0.178912162	0.205589148	0.122802086	7.59896E-08	0.226425814	0.267206952	0.232347344	8.23947E-08	0.213472616	0.229356695	0.2527221	0.181249595	0.206170247	0.160977758	0.130016288	0.168583728	0.155630796	0.236314882	0.092257263	0.21248787	0.146064135	0.213889633	0.225468866	0.145312131	0.180306427	0.208860186	0.268590412	0.191537771	0.154215409	0.172524759	0.161048244	0.11851233	0.121541116	0.165254534	0.155494098	0.11949985	0.185230451	0.108805124
Analyte 1140	0.034978868	0.043824768	0.029378256	0.011714541	0.024682426	7.7995E-08	0.026898793	0.02922742	0.020477778	0.032704296	0.002917497	7.65125E-08	6.81028E-08	0.010618704	7.59896E-08	7.6228E-08	0.018291053	0.015762925	8.23947E-08	8.52899E-08	0.015192406	0.021300903	0.014156873	0.019960363	0.011496593	0.015668965	0.024146931	0.022024041	0.022993351	0.019142964	1.47969E-07	1.31361E-07	0.002677985	1.08022E-07	1.21068E-07	1.33051E-07	1.45312E-07	1.07666E-07	9.19905E-08	0.01207482	0.005253399	0.028752402	0.019868184	0.009881012	0.023225598	0.020427378	0.020851669	1.21613E-07	0.037802311
Analyte 1141	0.008040501	0.008229214	0.011588827	0.006923397	0.009416826	0.007030229	0.007034857	7.93554E-08	0.006797517	0.011141083	0.009997756	0.00905691	0.011779068	0.007506907	7.59896E-08	0.013247389	0.012696379	0.009448447	8.23947E-08	0.012010626	0.001428672	0.008689587	0.004769696	0.004918781	0.006411553	0.004306887	0.00626478	0.004353218	0.008824407	1.12393E-07	0.013902927	0.008934947	0.014886449	0.015961329	0.008137958	0.009302845	0.013493478	0.013895481	0.012829045	0.00443026	0.006462086	0.005254202	0.00439615	0.000186054	7.85219E-05	0.0001366	0.001062902	4.48709E-05	0.000145663
Analyte 1142	0.012732728	0.012763079	0.020538774	0.011123318	0.014811168	0.011384846	0.016065151	0.024674605	0.010337324	0.017493293	0.010834953	0.016120799	0.008878596	0.00888675	7.59896E-08	0.011287952	0.02022288	0.015968758	8.23947E-08	0.016656598	0.01947962	0.022844149	0.0102085	0.017900964	0.011125923	0.009491087	0.012898205	0.00967496	0.020674061	0.00662954	0.013993369	0.010062835	0.013022604	0.016041103	0.010327745	0.011030122	0.01069067	0.016679443	0.011142206	0.010280638	0.012798988	0.010764225	0.007120651	0.008367441	0.010744059	0.009567172	0.007856891	0.011153073	0.007747403
Analyte 1143	0.00747837	0.021417725	8.83727E-08	8.99906E-08	6.23533E-08	7.7995E-08	0.015286935	0.014832215	9.30948E-08	0.014663004	7.21626E-08	7.65125E-08	6.81028E-08	8.40814E-08	7.59896E-08	7.6228E-08	8.97565E-08	7.52267E-08	8.23947E-08	8.52899E-08	5.90608E-08	9.70291E-08	1.11674E-07	1.1264E-07	6.5572E-08	1.28991E-07	9.8407E-08	7.02943E-08	0.007252574	1.12393E-07	1.47969E-07	1.31361E-07	8.4963E-08	1.08022E-07	1.21068E-07	1.33051E-07	1.45312E-07	1.07666E-07	9.19905E-08	1.43044E-07	1.1552E-07	0.013431581	0.006955271	5.71502E-08	6.45763E-08	9.54953E-08	6.86929E-08	1.21613E-07	0.011513373
Analyte 1145	0.007861188	0.021087355	0.070980531	0.056775181	0.027077438	0.028813037	0.071133113	0.059244013	0.016664474	0.077569174	0.026310724	0.023492692	0.03498896	0.027997764	0.060378306	0.017287897	0.036690528	0.024250463	0.042478085	0.036109311	0.060282661	0.068909028	0.123929805	0.07983274	0.072605618	0.097476459	0.039015215	0.044670624	6.22019E-08	0.046906447	0.028716571	0.013264602	0.030779422	0.118127498	0.072961103	0.149094648	0.07216945	0.019397611	0.03287446	1.43044E-07	1.1552E-07	0.040767485	0.035409731	0.04163144	6.45763E-08	9.54953E-08	0.040816148	1.21613E-07	0.050611288
Analyte 1147	0.005952189	0.005130992	0.005769057	0.003979295	0.00452809	0.003367264	0.00461927	0.003968372	0.005595234	0.005406473	0.007654588	0.007428517	0.011744956	0.006349391	7.59896E-08	0.009014263	0.009526867	0.007400268	0.012551399	0.009814326	0.007689902	0.005974816	0.004529138	0.004501047	0.006331783	0.004318338	0.008346568	0.00573002	0.007414767	0.00248413	0.015233715	0.014146887	8.4963E-08	0.021450807	0.012635872	0.010188294	0.015811184	0.01967045	0.015077938	0.001961736	0.004432716	0.005813706	0.004382618	0.005990466	0.007284609	0.005466033	0.005586455	0.004583891	0.005535401
Analyte 1148	0.530357637	0.38435711	1.600583391	2.712362385	1.946066615	1.443466928	2.744710625	1.310384268	1.236372792	2.504172793	1.256986194	1.125322709	1.60920783	0.392554923	1.327911276	1.517447419	0.903676513	0.541838544	2.305515471	0.810518816	0.654031455	0.790704973	1.301493628	1.694938239	0.435256949	1.365177609	1.879910457	0.350387193	1.282768419	0.437106948	1.04481025	0.750187355	0.334840439	1.735483354	0.812001674	0.369050127	1.318656179	0.66717598	0.381848394	0.718817279	1.674627931	0.565528338	0.479084379	0.968952528	0.064267675	0.06250655	0.121975792	0.101315632	0.226361773
Analyte 1149	0.037086371	0.024211461	0.223708958	0.190715804	0.173313228	0.089147256	0.204491783	0.112440131	0.090658237	8.34657E-08	0.058450989	0.028063915	0.056989662	0.01537633	0.200799781	0.056150733	0.047015157	0.019243205	0.125325724	0.055646071	0.095375097	0.082101664	0.192287573	0.264958184	0.06702394	0.133972617	0.13650638	0.036002934	6.22019E-08	0.054550624	0.059989189	0.074713792	0.034294543	0.122966646	0.074930875	0.030496372	0.066714799	0.046939691	0.032591199	0.109776623	0.271283013	0.081355068	0.06439678	0.147354854	0.000223115	0.005182362	0.013926843	0.008590229	0.026028687
Analyte 1150	0.00278125	0.004729224	0.014035652	8.99906E-08	0.009304257	0.007055322	0.001593029	0.007022191	0.007508986	0.009897282	0.009220746	0.008820025	0.013863041	0.008339612	7.59896E-08	0.013895584	0.01248244	0.007440982	8.23947E-08	0.008807604	0.007024721	0.007566933	0.00588867	0.005277637	0.006475095	0.006168165	9.8407E-08	0.003864476	6.22019E-08	0.000406442	0.014494305	0.010023494	0.015429263	0.015929722	0.008712818	0.009937502	0.014500627	0.014000507	0.013890071	1.43044E-07	0.007849224	0.004300126	0.004165543	0.005592682	0.004464607	0.003332066	6.86929E-08	0.004125982	0.00603498
alpha-Ecdysone 2	0.11837258	0.21840511	0.196823578	0.157487026	0.053077209	0.018765519	0.133267641	0.055764859	0.142036602	0.252025586	0.267309737	0.109660311	0.313339814	0.036871761	7.59896E-08	0.0466965	0.21825635	7.52267E-08	0.069713268	0.058702812	0.065893925	0.27511773	0.094793392	0.082556896	0.045712059	0.004930138	0.215926736	0.011777076	0.220382014	0.210639712	0.373893558	0.171832783	0.184485934	1.08022E-07	0.206858194	1.33051E-07	0.175660903	0.207047525	0.149414481	0.130421892	0.100094876	0.205892822	0.042314762	0.085156441	0.043084769	0.04067113	0.057728999	0.036794875	0.108131659
Analyte 1153	0.004758753	0.004564015	0.004343206	8.99906E-08	0.002775031	7.7995E-08	0.003366481	0.003782145	9.30948E-08	8.34657E-08	0.003733683	7.65125E-08	0.003182338	0.001726128	0.014431041	0.005227433	0.004111808	7.52267E-08	0.017277135	8.52899E-08	0.00454035	9.70291E-08	1.11674E-07	0.00470316	6.5572E-08	1.28991E-07	9.8407E-08	0.004346595	0.008456206	0.002235016	0.021907529	0.008192426	0.010200364	1.08022E-07	0.00641197	0.006573033	0.018753715	0.0091048	0.013574592	1.43044E-07	0.004553836	0.001890973	0.003224988	0.006190886	0.008204248	0.003210441	0.006005145	0.006199933	0.00819797
Analyte 1156	0.007186533	0.006294773	0.004809841	0.005954844	6.23533E-08	0.001811354	0.003049028	7.93554E-08	0.006689877	0.009896295	0.007948846	0.007230024	0.012100148	0.004190547	7.59896E-08	0.00358048	0.009105838	0.010155681	0.007626802	0.006772738	0.003053253	0.004676572	1.11674E-07	1.1264E-07	6.5572E-08	1.28991E-07	0.005228722	7.02943E-08	0.006546126	0.004881081	0.016393896	0.00987037	0.006711053	0.020099178	0.011237894	0.004496112	1.45312E-07	0.012020985	0.007227933	0.005661722	0.005247393	0.007835332	6.35586E-08	0.007093355	0.003568959	0.003371897	0.004004157	0.0038391	0.003964795
Analyte 1157	0.018651939	0.02761819	0.019241794	0.043233517	0.014092648	7.7995E-08	0.029697547	7.93554E-08	9.30948E-08	0.043501123	0.041220712	0.019876016	0.045337862	8.40814E-08	7.59896E-08	0.00904119	0.039135186	7.52267E-08	8.23947E-08	0.011227425	5.90608E-08	0.035536274	0.011503413	1.1264E-07	6.5572E-08	1.28991E-07	0.052224865	7.02943E-08	0.01552115	0.027567811	0.077139974	0.019319953	0.024367162	1.08022E-07	0.035452289	1.33051E-07	0.037634454	0.028977403	0.020248347	0.017069936	0.007735235	0.028622102	6.35586E-08	0.006349307	6.45763E-08	9.54953E-08	0.010314713	0.006882262	0.013694879
Analyte 1159	0.067426876	0.053199834	0.065644198	0.06261404	0.043626344	0.040468643	0.05820945	0.048656076	0.041490814	0.043095811	0.086905039	0.092331012	0.083622685	0.062131723	0.082671879	0.050812416	0.097668641	0.055270436	0.066074006	0.054733949	0.002579012	0.012175223	2.23349E-07	0.007819258	0.005679809	0.013069065	0.011512591	7.02943E-08	6.22019E-08	0.011616617	0.020776955	0.012753855	4.40109E-05	0.008934831	0.008515695	1.33051E-07	0.015130771	0.010621965	0.009620253	0.018337089	0.016639643	0.006212066	0.004581357	5.71502E-08	0.011963003	0.014209488	0.011758709	0.011770034	0.006337662
Analyte 1160	0.030082361	7.46738E-08	0.016749286	0.008985025	0.020541366	0.007887425	0.038605494	0.041039952	0.024576189	0.034659173	7.21626E-08	7.65125E-08	6.81028E-08	0.005303611	7.59896E-08	7.6228E-08	0.003128788	0.002696163	0.003819049	8.52899E-08	0.009604666	0.012853244	0.011460959	0.014300067	0.005809461	1.28991E-07	0.018178127	0.018334035	0.025628934	0.021045153	1.47969E-07	1.31361E-07	8.4963E-08	1.08022E-07	1.21068E-07	1.33051E-07	1.45312E-07	1.07666E-07	9.19905E-08	0.00272515	0.003093955	0.030741124	0.024119502	0.00672311	0.012362959	0.010374486	0.010160269	0.00569796	0.035151333
Analyte 1164	0.024633959	0.02861968	0.084905712	0.066650446	6.23533E-08	7.7995E-08	0.042409528	7.93554E-08	0.043052818	0.042378399	0.017300724	7.65125E-08	0.056319139	8.40814E-08	0.086021462	7.6228E-08	0.029459373	0.054460169	8.23947E-08	0.006692793	5.90608E-08	0.043796932	1.11674E-07	1.1264E-07	0.00447914	1.28991E-07	9.8407E-08	0.000779295	0.031663175	1.12393E-07	0.120957437	0.0536486	0.040782115	1.08022E-07	0.054311416	0.002013849	0.057439398	0.027130778	0.078460605	1.43044E-07	1.1552E-07	0.036956218	0.005520213	0.006386893	6.45763E-08	9.54953E-08	0.024669033	1.21613E-07	7.6301E-08
[truncated: 9 more columns]
