# Supplementary material for: Fecal Microbiota Transplantation Donor and Dietary Fiber Intervention Collectively Contribute to Gut Health in a Mouse Model
Source: Front Immunol. 2022 Feb 3;13:842669. doi: 10.3389/fimmu.2022.842669 (PMC8852624; doi:10.3389/fimmu.2022.842669)
Supplement: Supplementary file 8 [file Table_3.xlsx]

## Sheet: Table S3
Table S3. Differential metabolites within six groups.
	CFF1	CFF2	CFF3	CFF4	CFF5	CFF6	CFF7	CFF8	CFF9	CFF10	DMFF2	DMFF3	DMFF4	DMFF5	DMFF6	DMFF7	DMFF8	DMFF9	DMFF10	WMFF1	WMFF2	WMFF3	WMFF5	WMFF6	WMFF7	WMFF8	WMFF9	WMFF10	CFR1	CFR2	CFR3	CFR4	CFR5	CFR6	CFR7	CFR8	CFR9	CFR10	DMFR1	DMFR2	DMFR3	DMFR4	DMFR5	DMFR6	DMFR7	DMFR8	DMFR9	DMFR10	WMFR1
Hippuric acid 2	0.00124978	0.00038813	0.00148957	0.00123829	0.00153388	0.00070233	0.00237172	0.00244714	0.00135309	0.00200506	0.154455	0.116723	0.198477	0.250049	0.166031	0.175039	0.0654273	0.157515	0.0843879	0.0963252	0.266565	0.103132	0.0913829	0.177409	0.145916	0.103761	0.0489495	0.230524	0.049422	0.00522571	0.00763063	0.00239581	0.00321719	0.0047122	0.00270495	0.0155236	0.0108227	0.00395765	0.0480094	0.0728847	0.0497943	0.0520606	0.0724123	0.0874323	0.0787482	0.0804053	0.0456004	0.0638661	0.0251439
benzoic acid	0.0219231	0.0198288	0.0187774	0.0199472	0.0192892	0.0229214	0.0283793	0.020402	0.025195	0.0273273	0.0102645	0.0156418	0.00527133	0.00823467	0.0112236	0.0144435	0.0145159	0.0101162	0.00803986	0.00619561	0.00789869	0.00922066	0.00496126	0.00739062	0.0049901	0.0120937	0.00440473	0.00875833	0.0214664	0.0168712	0.0244293	0.0230693	0.0166334	0.0198886	0.0284597	0.0268502	0.0243592	0.0261263	0.00325507	0.00473015	0.00804694	0.00698673	0.00460178	0.00641689	0.00619773	0.00469665	0.00403216	0.0113434	0.00787631
alpha-Tocopherol	1.15706	0.913936	0.983481	1.20638	1.76785	1.46766	1.54077	0.897894	1.55913	1.1429	1.27814	1.03633	1.47748	1.26237	0.789867	1.00287	1.27166	1.39043	1.50274	1.2035	1.42948	0.410976	1.29392	1.35667	1.78232	1.65321	1.46927	1.31227	0.564863	0.356649	0.681107	0.482813	0.299799	0.377722	0.351803	0.295778	0.445532	0.246704	0.345283	0.393614	0.242041	0.261386	0.39791	0.352201	0.231531	0.270666	0.435503	0.21638	0.277231
Ethyl cinnamate	7.22e-08	7.65e-08	6.81e-08	8.41e-08	7.6e-08	7.62e-08	8.98e-08	7.52e-08	8.24e-08	8.53e-08	0.0125686	0.0114146	0.00624149	0.00770922	0.0158862	0.0186988	0.015997	0.00822271	0.0138309	0.0117841	0.00810798	0.0162342	0.0102289	0.0167957	0.0121387	0.0123454	0.00586093	1.64e-07	7.07e-08	7.47e-08	8.84e-08	9e-08	6.24e-08	7.8e-08	9.23e-08	7.94e-08	9.31e-08	8.35e-08	0.00337375	0.00461844	0.0116328	0.00733879	0.00339781	0.00935471	0.00831768	0.00562698	0.00629419	0.0152838	0.00680036
lactic acid	0.141714	0.0973854	0.139453	0.0460599	0.241504	0.120059	0.131018	0.0909533	0.131356	0.190532	2.01598	1.79568	0.947995	1.01984	1.19466	2.01642	1.88009	1.20442	1.27308	0.943446	0.443528	1.11238	0.703942	0.932267	0.296972	1.88807	0.152715	2.15163	7.07e-08	0.122496	0.0490038	0.0624254	0.0348213	0.0340072	0.0562957	0.0737202	0.065575	0.121987	0.167978	0.713956	1.31582	0.51887	0.256161	0.911028	0.623583	0.49885	0.140608	1.12e-07	0.964889
caprylic acid	0.00412966	0.00347622	0.00315994	0.00361442	0.00304745	0.00391887	0.00378148	0.00337502	0.00480436	0.00475566	1.48e-07	0.00339764	0.00103464	0.00167554	0.00241234	0.00388659	0.00282967	0.00200118	0.00183977	0.0015533	0.00200345	0.00194045	0.0013468	0.00146191	0.0013161	0.00262255	0.00121499	1.64e-07	0.00361338	0.00266428	0.00468645	0.00413869	0.00257047	0.00328133	0.00399467	0.00406287	0.00421894	0.00498723	0.00107098	9.7e-08	1.12e-07	1.13e-07	0.00085198	1.29e-07	9.84e-08	0.00123918	6.22e-08	0.00255655	1.43e-07
glycerol	1.01765	0.808173	0.879054	0.812177	0.772623	0.96704	1.21236	0.887148	0.913963	1.20278	0.467794	0.482705	0.22782	0.315933	0.377608	0.503134	0.475424	0.357586	0.336624	0.253392	0.275371	0.327351	0.227088	0.342918	0.223444	0.377325	0.225108	0.391346	1.03923	0.462881	1.16561	1.24574	0.667814	0.767529	1.02307	1.11995	1.03529	1.15791	0.19363	0.284436	0.310227	0.32463	0.171477	0.318807	0.262921	0.243654	0.277216	0.337256	0.327225
glucose 2	1.1704	1.29512	0.927347	0.747021	1.0077	1.10911	1.34469	0.90237	1.56099	1.16435	0.818418	0.374414	0.53665	0.99945	0.872505	1.48622	0.925466	1.09626	1.27299	1.16629	1.44882	0.76674	1.45849	1.69313	1.44674	1.63891	1.02881	1.29091	0.373804	0.918732	0.373544	0.162763	0.0747816	0.335945	0.340121	0.733862	0.558469	0.646284	0.488954	0.532376	0.5456	0.63831	0.355602	0.313097	0.533784	0.439439	0.358964	0.424392	0.162208
Geraniol	7.22e-08	7.65e-08	6.81e-08	8.41e-08	7.6e-08	7.62e-08	8.98e-08	7.52e-08	8.24e-08	8.53e-08	0.0143809	0.0136267	0.00832806	0.00967027	0.0115988	0.013183	0.0137234	0.0122526	0.00909766	0.00926962	0.0128985	0.0075261	0.00710982	0.00839816	0.0068953	0.0123047	0.00676598	0.0161679	7.07e-08	7.47e-08	8.84e-08	9e-08	6.24e-08	7.8e-08	9.23e-08	7.94e-08	9.31e-08	8.35e-08	0.00663079	0.00987345	0.0116998	0.0104954	0.0064178	1.29e-07	9.84e-08	0.00728163	0.00674682	0.0110567	0.0151742
Citral	7.22e-08	7.65e-08	6.81e-08	8.41e-08	7.6e-08	7.62e-08	8.98e-08	7.52e-08	8.24e-08	8.53e-08	0.0099938	0.00435829	0.0091505	0.0108947	0.00167121	0.025149	0.0159996	0.0147353	0.0189078	0.00840395	0.0123908	8.49e-08	0.0141519	0.0176872	0.0144717	0.0129105	0.0137718	0.006098	7.07e-08	7.47e-08	8.84e-08	9e-08	6.24e-08	7.8e-08	9.23e-08	7.94e-08	9.31e-08	8.35e-08	0.00549756	0.00511775	0.00967128	0.00955836	0.00654559	0.0110481	0.00167884	0.00587563	0.0077295	0.0122068	0.0014891
N(epsilon)-Trimethyllysine	7.22e-08	7.65e-08	6.81e-08	8.41e-08	7.6e-08	7.62e-08	8.98e-08	7.52e-08	8.24e-08	8.53e-08	0.030617	0.0308667	0.0267875	0.0240519	0.0261961	1.33e-07	0.026125	0.0239301	0.0246284	0.0213604	0.0231036	0.0135259	0.0155144	0.0155824	0.0130241	0.0190186	0.0166447	0.0441345	7.07e-08	7.47e-08	8.84e-08	9e-08	6.24e-08	7.8e-08	9.23e-08	7.94e-08	9.31e-08	8.35e-08	0.0156877	0.0262791	0.0258789	0.023369	0.0181205	0.023408	0.0220747	0.014154	0.0166486	0.0224158	0.0317899
1,4-Cyclohexanedione 2	7.22e-08	7.65e-08	6.81e-08	8.41e-08	7.6e-08	7.62e-08	8.98e-08	7.52e-08	8.24e-08	8.53e-08	0.033806	0.0302585	0.019248	0.0247502	0.0273567	0.0316764	0.0305272	0.0249483	0.0227737	0.0237332	0.0281178	0.0223028	0.0147735	0.017517	0.0152412	0.0265745	0.014092	0.038496	7.07e-08	7.47e-08	8.84e-08	9e-08	6.24e-08	7.8e-08	9.23e-08	7.94e-08	9.31e-08	8.35e-08	0.0148894	0.0214589	0.0245197	0.0277217	0.0161744	0.0319625	0.025472	0.0154932	0.0146648	0.0303662	0.0387805
1-Aminocyclopropanecarboxylic acid	0.0189934	0.0174148	0.0103231	0.0183834	0.0118957	0.0204236	0.0199204	0.0185353	0.0114233	0.0151933	0.00476286	0.00454313	0.00317897	0.00388569	0.00395355	0.00491282	0.00536477	0.00401614	0.0038627	0.00340527	0.00459112	0.00348004	0.00228271	0.00318011	0.00262037	0.00477786	0.00224015	0.00557959	0.0144292	0.021325	0.020936	0.0248408	0.0129154	0.014612	0.0186764	0.0224768	0.0171041	0.0181467	0.00204503	0.00333562	0.00401367	0.00406166	0.00259236	0.00464453	0.00409618	0.00249405	0.00190846	0.00396598	0.00550776
cycloleucine 2	0.193398	0.174048	0.174203	0.164181	0.203434	0.215162	0.247449	0.194989	0.24585	0.251861	0.122615	0.0981714	0.070664	0.0760726	0.095039	0.102728	0.110119	0.0827663	0.0762201	0.0853199	0.0884876	0.0793939	0.0550252	0.0613782	0.0523386	0.0966797	0.0517382	0.128658	0.198326	0.215879	0.264409	0.229197	0.160444	0.196685	0.24164	0.223521	0.229126	0.226874	0.0538527	0.0855527	0.0949933	0.0931491	0.0499932	0.0985352	0.0912366	0.0576464	0.0545823	0.0942275	0.132193
serine 2	0.00340974	0.00355222	0.00231489	0.00312257	0.00254032	0.00308523	0.0037081	0.00306123	0.00301682	0.00335885	0.00198593	0.00203193	0.00079279	0.00167522	0.00178483	0.00201981	0.00241976	0.00176055	0.00113303	0.00116151	0.00178756	0.00148118	0.00064697	0.00091593	0.00091022	0.0023739	0.00073295	0.00211386	0.0029449	0.00285513	0.00401153	0.00489509	0.00263759	0.0038292	0.00412121	0.00334392	0.00393723	0.00414552	0.00078969	0.00125038	0.00208976	0.00175489	0.00080063	0.0022302	0.00172852	0.00093895	0.00069739	0.00206325	0.0022543
2-Deoxyuridine	0.209184	0.20976	0.180584	0.208487	0.115707	0.207409	0.249896	0.194036	0.233502	0.223438	0.111806	0.095299	0.0586063	0.0699695	0.0813878	0.0898622	0.0992655	0.0767424	0.0671469	0.0704115	0.0871501	0.0614442	0.0460504	0.0590127	0.0458476	0.085888	0.0425811	0.110699	0.209223	0.110058	0.250995	0.239259	0.161779	0.180078	0.247641	0.161345	0.213488	0.211042	0.0441141	0.0721188	0.0799098	0.0796551	0.0439003	0.0926755	0.0763395	0.0532569	0.0470517	0.0871255	0.113641
20alpha-Hydroxycholesterol 2	0.0472557	0.0443456	0.0557531	0.0307832	7.6e-08	0.0523141	0.0608713	0.0475501	0.0720804	0.0521687	0.0520687	0.0349773	0.0582666	0.0597971	0.0358318	0.0247892	0.0433373	0.0449939	0.0448989	0.0452432	0.0435708	0.0184442	0.0569183	0.0440563	0.0489345	0.0476451	0.0475717	0.0375611	0.0339063	0.03364	0.0406785	0.0254519	0.0278588	0.0227066	0.0288335	0.0282077	0.0249304	0.030347	0.0177017	0.0201199	0.0181755	0.0164617	0.0167166	0.0186022	0.0233061	0.0207192	0.0276968	0.0144409	0.0140862
Methylmalonic acid	0.0443266	0.0439055	0.0420459	0.0395633	0.0381973	0.0490279	0.0577006	0.0445189	0.053109	0.0522547	0.0261058	0.0225141	0.0146431	1.08e-07	0.00727108	0.0214168	0.0237723	1.08e-07	0.0166179	0.0179396	0.0202815	0.0140114	0.0105913	0.0139358	0.0110204	1.22e-07	0.0105163	0.0269928	0.0519384	0.0409391	0.0602244	0.0557819	0.0366513	0.0453793	0.0573743	0.0496219	0.0519309	0.0554454	5.91e-08	0.017154	0.019382	0.0185468	6.56e-08	0.022752	0.0183978	0.0127308	0.0108096	0.0211499	0.0269233
Itaconic acid	7.22e-08	7.65e-08	6.81e-08	8.41e-08	7.6e-08	7.62e-08	8.98e-08	7.52e-08	8.24e-08	8.53e-08	0.00351101	0.00325811	8.5e-08	0.00297623	0.00353577	0.00389826	0.0039906	0.00322831	0.00250185	0.00294499	0.00405049	0.00210218	0.0017504	0.00301179	0.001825	0.00360159	0.00148296	0.00535753	7.07e-08	7.47e-08	8.84e-08	9e-08	6.24e-08	7.8e-08	9.23e-08	7.94e-08	9.31e-08	8.35e-08	0.00165965	0.00278164	0.00315949	0.00345252	0.00183916	0.00364659	0.00320168	0.00216123	0.00156857	0.0027102	0.00411776
Dodecanol	7.22e-08	7.65e-08	6.81e-08	8.41e-08	7.6e-08	7.62e-08	8.98e-08	0.00023455	8.24e-08	8.53e-08	0.0401352	0.00522547	0.0184501	0.062979	0.0198178	0.0488374	0.0271979	0.0459194	0.0558852	0.0363639	0.0546001	0.0147137	0.0386024	0.0416582	0.044211	0.0168543	0.0286036	0.0195357	7.07e-08	1.99e-05	8.84e-08	9e-08	6.24e-08	7.8e-08	9.23e-08	7.94e-08	9.31e-08	8.35e-08	0.0297048	0.0138762	0.0417998	0.0330923	0.0179444	0.0147215	0.019065	0.0130896	0.0224134	0.034682	0.00024958
4-Hydroxy-3-methoxybenzyl alcohol	0.0404289	0.0451322	0.0349453	0.044255	0.0324228	0.0266132	0.0424148	0.0357615	0.0339117	0.0258404	0.0278542	0.0206249	0.0112222	0.0126022	0.0174494	0.0198802	0.0211045	0.0156473	0.015034	0.0139264	0.0142073	0.0106553	0.00833933	0.0151527	0.00788142	0.0208681	0.00804446	0.0269659	0.0288535	0.031925	0.0274772	0.0445669	0.0245624	0.0291331	0.0367401	0.0299978	0.0315518	0.0230117	0.00908092	0.0208332	0.0182373	0.0138252	0.00914056	0.0178681	0.01544	0.0167678	0.0111678	0.0238824	0.0312397
allose 1	7.22e-08	0.00047823	0.00073025	8.41e-08	0.00065492	7.62e-08	8.98e-08	7.52e-08	8.24e-08	8.53e-08	0.00741474	0.00574478	0.00412171	0.00636698	0.0075202	0.00778331	0.00808935	0.00699215	0.00420752	9.27e-08	0.00589984	0.00348949	0.0034983	0.00422018	0.00183049	0.00470772	0.00397344	0.00598669	0.00130286	0.00044847	0.00044062	9e-08	0.0003204	0.00015885	9.23e-08	0.00049802	0.00037232	0.00024238	0.00238801	0.00394843	0.0048539	0.00481515	0.00354723	1.29e-07	0.00340783	0.00166464	0.00225918	0.00539218	0.00541716
Citraconic acid degr1	0.0256375	0.0193766	0.0179267	0.0181962	0.0110833	0.0242997	0.0291962	0.0191398	0.0219794	0.022813	0.0145048	0.0122016	0.00909643	0.0101247	0.0120722	0.0135946	0.0138592	0.0105505	0.0103469	0.0106003	0.0124146	0.00933231	0.00722539	0.00589889	0.00525185	0.0108085	0.00604278	0.0165915	0.0210214	0.0121385	0.0250682	0.0227067	0.0155261	0.0183529	0.0250302	0.0185739	0.0207986	0.0203713	0.00650639	0.00968335	0.0104159	0.0120059	0.00649932	0.0141766	0.0110308	0.00898964	0.00533467	0.0126266	0.0165847
maleic acid	0.0213074	0.0212453	0.0172253	0.0235109	0.00901351	0.0193739	0.0209287	0.0180003	0.0287493	0.0269459	0.011455	0.0104193	0.0059921	0.00870754	0.00882726	0.0109038	0.0124615	0.00913359	0.00678692	0.00738484	0.0103909	0.0088971	0.00565476	0.00753834	0.00523755	0.00923518	0.00416094	0.0100153	0.0175074	0.00977101	0.0204724	0.0172776	0.0164544	0.0191274	0.0232067	0.0205345	0.0264778	0.0220039	0.00443661	0.00726471	0.00980826	0.00961728	0.00452042	0.0125416	0.00854957	0.00670247	0.00499832	0.00824196	0.0119822
4-Hydroxyquinazoline	0.00315662	0.00176094	6.81e-08	0.00315092	7.6e-08	0.00141132	0.00288182	0.00174513	0.00127898	0.00227529	0.00805806	0.00704664	0.00432294	0.00502004	0.00556301	0.00617673	0.00713268	0.00681711	0.0050315	0.00539187	0.0055676	0.00384354	0.00363282	0.00483826	0.00446963	0.00798152	0.00404502	0.00860517	0.00256806	0.00323542	0.00199403	0.00259654	0.00134984	0.00186321	0.00164583	0.00201658	0.00239025	0.00238465	0.00347162	0.0053018	0.00568853	0.00503367	0.00336307	0.00595345	0.00538691	0.00570661	0.00479644	0.00659791	0.0079613
Behenic acid	0.377149	0.433321	0.406658	0.692614	0.503843	0.222394	0.623705	0.52088	0.601732	0.460893	0.525629	0.497984	0.536774	0.440268	0.549431	0.3396	0.310263	0.354399	0.336202	0.524221	0.364922	0.949548	0.289195	0.378107	0.430047	0.480818	0.456546	0.52425	1.53909	1.75881	1.65773	1.17823	1.63395	0.959057	2.12165	1.81854	1.77943	1.42196	1.37091	1.48145	0.86664	1.32863	1.47123	0.945569	1.49333	1.57952	6.22e-08	1.63275	1.14424
24,25-dihydrolanosterol	1.28266	1.66608	2.01134	1.46608	7.6e-08	2.08296	1.96459	1.24918	3.07082	1.9657	2.48943	1.92965	2.5013	3.06457	1.12493	0.950389	2.20523	2.3604	2.12455	2.18588	2.34783	0.923863	2.46863	2.24107	2.63069	2.36589	1.97757	2.01839	1.44709	1.3565	1.8714	1.34929	0.758844	0.829928	0.90768	1.13751	1.37463	1.37669	0.939411	1.27483	0.874246	0.893294	0.913435	0.927676	1.13591	0.87658	1.23209	0.399638	0.779816
Hesperitin 2	0.575719	0.409618	0.390358	0.477128	0.630117	0.740338	0.706075	0.294327	0.465401	0.255308	0.609809	0.471013	0.728292	0.581888	0.346959	0.56201	0.644824	0.653733	0.790133	0.466083	0.632922	0.143231	0.488725	0.518597	6.94e-08	0.683977	0.574372	0.59888	0.283954	0.190005	0.33727	0.297878	0.158173	0.161397	0.217824	0.162585	0.235391	0.159123	0.17666	0.249319	0.12905	0.128691	0.264952	0.211479	0.134089	0.24157	0.268539	0.133281	0.156224
heptadecanoic acid	0.0694938	0.0688832	0.0698317	0.0798889	0.0635545	0.0579973	0.0954929	0.0997416	0.105185	0.0859831	0.130152	0.14086	0.204697	0.142472	0.120843	0.170993	0.130016	0.141434	0.149374	0.136726	0.115122	0.0813106	0.127809	0.124544	0.167663	0.151094	0.172008	0.195705	0.308676	0.508906	8.84e-08	0.42745	0.375997	0.375353	0.346112	0.383038	0.407685	0.332843	0.269094	0.468657	0.248812	0.28493	0.454814	0.187193	0.3535	0.51428	6.22e-08	0.194609	0.429407
Tetrahydrocorticosterone 1	0.00117025	0.00619074	0.00487649	0.0036986	0.0177895	0.00147721	0.0154843	0.021447	0.00712727	0.0121211	0.0303531	0.0185078	0.0118152	0.0105878	0.0262929	0.00880189	0.0303695	0.0186228	0.0337725	0.0106075	0.00291345	0.0221991	0.00851404	0.00815474	0.0262918	0.0187275	6.28e-08	0.0293985	0.00501	7.47e-08	0.00051043	0.00112571	6.24e-08	0.00127218	0.00358124	0.00334269	0.00339591	0.00627373	0.00251552	0.00084015	0.00152251	0.00115536	0.00109289	0.00121239	0.00099894	0.00244648	6.22e-08	1.12e-07	0.00047831
DL-Anabasine 1	7.22e-08	7.65e-08	6.81e-08	8.41e-08	7.6e-08	7.62e-08	8.98e-08	7.52e-08	8.24e-08	8.53e-08	1.48e-07	1.31e-07	0.00225815	0.00311003	1.21e-07	1.33e-07	1.45e-07	0.00319202	0.00275514	9.27e-08	1.21e-07	0.00487983	0.00268162	0.00298319	0.00334893	1.22e-07	0.00264079	1.64e-07	0.00467995	7.47e-08	8.84e-08	9e-08	6.24e-08	7.8e-08	9.23e-08	7.94e-08	9.31e-08	8.35e-08	0.00416403	9.7e-08	1.12e-07	1.13e-07	0.00323159	1.29e-07	9.84e-08	0.00314234	0.00483086	0.00291029	1.43e-07
phenylacetaldehyde 3	7.22e-08	7.65e-08	6.81e-08	8.41e-08	7.6e-08	7.62e-08	8.98e-08	7.52e-08	8.24e-08	8.53e-08	0.0232101	0.00901689	0.0277935	0.0173952	0.0126182	0.0491712	0.0151916	1.08e-07	0.0355165	0.0244167	0.0131108	0.0127482	0.0234849	0.0350079	0.0372429	0.0127329	0.0189413	0.0427696	7.07e-08	7.47e-08	8.84e-08	9e-08	6.24e-08	7.8e-08	9.23e-08	7.94e-08	9.31e-08	8.35e-08	0.0232072	0.0417075	0.0263228	0.0310369	0.0285193	0.027472	0.0388386	0.0189665	0.0260919	0.0288427	0.028486
Glucose-1-phosphate	0.0233108	0.0351605	0.0177009	0.0245023	0.0206701	0.0197608	0.0395282	0.0201481	0.0384441	0.0231371	0.0730067	0.169326	0.0550423	0.029881	0.0450875	0.0235304	0.0177143	0.02051	0.0321637	0.0287284	0.0241073	0.0145444	0.021198	0.0534977	0.112017	0.0562899	0.0805431	0.0808144	0.168842	0.0589558	0.0753521	0.0943814	0.0248482	0.0942366	0.140437	0.135481	0.188736	0.260001	0.0871376	0.147845	0.0960618	0.101832	0.0815573	0.216734	0.172125	0.0914582	0.168437	0.217886	0.151132
indole-3-acetic acid	0.0123002	7.65e-08	6.81e-08	8.41e-08	7.6e-08	7.62e-08	8.98e-08	7.52e-08	8.24e-08	8.53e-08	1.48e-07	0.0413727	0.0155129	0.0126558	0.00718815	0.0396032	0.00677461	0.0240974	0.016261	0.00931567	0.00422773	0.0282301	0.00554153	0.00379795	0.00216945	0.00271715	0.00296334	1.64e-07	7.07e-08	7.47e-08	8.84e-08	9e-08	6.24e-08	7.8e-08	9.23e-08	7.94e-08	9.31e-08	8.35e-08	0.00909544	0.00114424	0.0038643	1.13e-07	6.56e-08	0.00420295	9.84e-08	0.00514946	6.22e-08	0.0131999	1.43e-07
phosphate	0.35558	0.526853	0.432354	0.620051	0.421114	0.371941	0.588247	0.458719	0.945077	0.563	0.422175	0.411578	0.272578	0.219758	0.241385	0.269956	0.201479	0.166401	0.313843	0.262954	0.235068	0.322957	0.140946	0.334802	0.409697	0.318532	0.32836	0.470897	1.56015	0.84281	1.39126	1.35052	1.02566	1.07558	1.68775	7.94e-08	1.76312	8.35e-08	0.452564	0.833031	0.468746	0.598977	0.421739	0.605041	0.712358	0.651111	0.706193	0.806258	0.691883
lauric acid	0.00838762	0.00360982	0.010294	0.00771311	0.00874994	0.00695677	0.00779089	0.00851022	0.0100704	0.0127067	0.0133779	0.0163315	0.0206848	0.013309	0.0150288	0.0199559	0.0231071	0.0201413	0.0197927	0.011227	0.0163981	0.00652513	0.0143685	0.0174858	0.0189166	0.0173444	6.28e-08	0.0317162	0.00235412	0.00814771	0.00599847	0.00418958	0.00558745	0.00337707	0.00636656	0.0107608	0.00776183	0.00860494	0.0115756	0.0154515	0.012641	0.0139186	0.0126529	0.00762158	0.00974399	0.0116137	0.012457	0.0143245	0.0112536
Indolelactate 2	7.22e-08	7.65e-08	6.81e-08	8.41e-08	7.6e-08	7.62e-08	0.00642902	7.52e-08	8.24e-08	8.53e-08	0.013855	0.0199547	0.0115062	0.0157108	0.0108336	0.0434874	0.0244367	0.041465	0.0207746	9.27e-08	1.21e-07	8.49e-08	6.97e-08	8.47e-08	0.0153509	0.00979795	0.0160037	0.0376267	7.07e-08	7.47e-08	8.84e-08	9e-08	6.24e-08	7.8e-08	9.23e-08	7.94e-08	9.31e-08	8.35e-08	5.91e-08	9.7e-08	1.12e-07	1.13e-07	6.56e-08	1.29e-07	9.84e-08	7.03e-08	6.22e-08	1.12e-07	0.0126484
palmitic acid	5.72315	6.55378	4.83798	5.22923	4.53514	5.80644	7.7684	6.9141	5.86611	5.28605	10.9409	11.309	13.2704	7.13273	8.02572	14.2405	12.5901	11.9488	12.1017	8.70567	10.6536	5.25705	9.03749	11.2669	11.2898	13.3734	10.9596	19.0374	8.91165	5.61749	8.84883	6.59187	5.86516	5.61439	8.44231	6.06748	4.73012	4.32138	7.6846	8.84366	6.63359	6.79244	9.65934	7.17058	8.19365	7.83583	8.79291	7.87342	12.225
1,3-Cyclohexanedione 1	7.22e-08	7.65e-08	6.81e-08	8.41e-08	7.6e-08	7.62e-08	8.98e-08	7.52e-08	8.24e-08	8.53e-08	0.218021	1.31e-07	8.5e-08	0.240684	0.31919	0.454074	0.334092	0.287467	0.316818	0.199818	0.247102	8.49e-08	0.224431	0.26931	0.223907	0.265043	0.208565	0.216339	7.07e-08	7.47e-08	8.84e-08	9e-08	6.24e-08	7.8e-08	9.23e-08	7.94e-08	9.31e-08	8.35e-08	5.91e-08	0.122076	0.211634	0.203899	0.120223	0.232138	0.139449	0.139885	6.22e-08	0.273728	0.130264
hydroxylamine	7.22e-08	0.00325767	6.81e-08	0.0020597	7.6e-08	7.62e-08	8.98e-08	7.52e-08	8.24e-08	8.53e-08	0.0052387	0.00484844	0.00318735	0.0043183	0.00509757	0.00602199	0.0059048	0.00388037	0.0038966	0.0037939	0.00394169	0.00384335	6.97e-08	0.00331131	0.00266797	0.00441871	0.00209995	0.00527878	7.07e-08	7.47e-08	8.84e-08	9e-08	6.24e-08	7.8e-08	9.23e-08	7.94e-08	9.31e-08	8.35e-08	5.91e-08	0.00397925	0.00407325	0.00409601	0.00229869	0.0044249	0.00406806	0.00211057	0.00239351	0.00342866	1.43e-07
Lignoceric acid	0.0712131	0.106642	0.151128	0.164416	0.230038	0.053189	0.183914	0.163379	0.133699	0.0971368	0.147302	0.108337	0.151599	0.106693	0.175231	0.0980918	0.082648	0.0896384	0.083876	0.145474	0.0940311	0.280242	0.107111	0.100667	0.0974505	0.0994566	0.126459	0.127852	0.507784	0.809744	0.46887	0.442727	0.513791	0.333648	0.669956	0.651755	0.576164	0.581758	0.453704	0.428647	0.32479	0.398772	0.421477	0.244151	0.509156	0.558054	6.22e-08	0.572209	0.400353
2-ketoadipate 3	0.0253505	0.0242939	0.0233078	0.0235911	0.0152807	0.028298	0.0325928	0.0253377	0.0290873	0.028792	0.0226508	0.0191317	0.0134749	0.0155123	0.0177313	0.0184616	0.0224477	0.0177121	0.0148688	0.0159399	0.0198726	0.0142226	0.0106204	0.0121019	0.0113145	0.0180259	0.00891107	0.0248814	0.0267616	0.0160785	0.033386	0.0296516	0.0211496	0.0248042	0.0326045	0.0242041	0.0275433	0.0281686	0.00954141	0.0155789	0.0162337	0.0185496	0.00918472	0.0192544	0.0157328	0.0111143	0.0100283	0.0195731	0.0237624
4-Androsten-11beta-ol-3,17-dione 3	0.00608767	0.00450336	0.00495404	0.00426834	0.00688019	0.00651936	0.00734295	0.0039676	0.00554247	0.00392323	0.00795404	1.31e-07	0.00995234	0.00795438	0.00483289	0.00759027	0.00895166	0.00848649	0.0103268	0.00656744	0.00771089	0.00212251	0.00675388	0.00727083	6.94e-08	0.00912357	0.00800578	0.00815664	0.00337779	7.47e-08	0.00464243	0.00385278	0.00250861	0.0022919	0.00330707	0.00297386	0.0031464	0.00312595	0.00271193	9.7e-08	0.00227442	0.00231589	0.00373852	0.00316552	0.00229352	7.03e-08	6.22e-08	1.12e-07	0.00287848
naringenin 1	0.0607867	0.046934	0.0473093	0.0499656	0.0802258	0.0755336	0.0936285	0.0344066	0.0539419	0.035855	0.0964211	0.076454	0.114668	0.087029	0.0523406	0.0941662	0.110323	0.102266	0.125487	0.0666816	0.0906567	0.0189004	0.0834257	0.0931094	6.94e-08	0.118873	6.28e-08	0.11654	0.0308076	0.0271715	0.037706	0.0342546	0.0172683	0.0181157	0.0254974	0.022601	0.0244306	0.0188934	0.0274732	0.0346662	0.017763	0.0177568	0.0390175	0.027474	0.0177942	0.0405698	0.0409673	0.020122	0.0230148
N-(2-hydroxyethyl)-iminodiacetic acid 1	7.22e-08	7.65e-08	6.81e-08	8.41e-08	7.6e-08	7.62e-08	8.98e-08	7.52e-08	8.24e-08	8.53e-08	0.00613516	0.00290634	0.00504891	0.00262332	0.00301567	0.00392176	1.45e-07	0.00283845	0.00280498	0.00219525	0.00238478	0.0042711	0.00178422	8.47e-08	0.00214346	0.00180574	0.00219777	0.00278518	7.07e-08	7.47e-08	8.84e-08	9e-08	6.24e-08	7.8e-08	9.23e-08	7.94e-08	9.31e-08	8.35e-08	0.00329927	0.00401299	0.00435915	0.00378243	0.00241633	0.0044826	0.00327489	0.00365206	6.22e-08	0.00394486	0.00360957
cuminic alcohol	0.00513203	0.00437312	0.00315958	8.41e-08	0.00218691	0.00227128	0.00190851	0.00173735	0.00572058	0.0048324	0.00125811	1.31e-07	8.5e-08	0.00177463	1.21e-07	0.00184534	1.45e-07	0.00094133	0.00152711	9.27e-08	0.00102741	0.00150701	0.00127401	0.00100787	6.94e-08	1.22e-07	6.28e-08	1.64e-07	0.00274207	0.00358414	0.00397632	0.00286154	0.00232118	0.00368114	0.00355576	0.00419523	9.31e-08	0.00442447	0.00089484	0.00109981	0.00123487	1.13e-07	0.0004951	0.000928	9.84e-08	7.03e-08	6.22e-08	0.00126239	1.43e-07
2-hydroxypyridine	0.505977	0.565672	0.779498	0.688563	7.6e-08	0.83144	0.981429	0.80812	0.919269	0.915728	0.549833	0.487749	0.391461	0.448504	0.496477	0.580091	0.564319	0.477962	0.413482	0.397829	0.465748	0.332686	0.315397	0.367639	0.369849	0.459385	0.314154	0.625565	0.738491	0.675929	0.959056	0.581337	0.419509	0.525543	0.670158	0.844676	0.690118	0.818725	0.318924	0.417873	0.446989	0.484319	0.322246	0.513457	0.408881	0.349469	0.350024	0.452328	0.525403
Carvone	7.22e-08	7.65e-08	6.81e-08	8.41e-08	7.6e-08	7.62e-08	8.98e-08	7.52e-08	8.24e-08	8.53e-08	1.48e-07	1.31e-07	0.00555264	0.00684197	1.21e-07	1.33e-07	1.45e-07	0.00528397	0.00306959	9.27e-08	0.00856155	0.00562747	0.00296601	8.47e-08	0.00773894	1.22e-07	0.00817903	1.64e-07	7.07e-08	7.47e-08	8.84e-08	9e-08	6.24e-08	7.8e-08	9.23e-08	7.94e-08	9.31e-08	8.35e-08	0.00568431	9.7e-08	1.12e-07	0.00621617	0.00932115	0.00399193	9.84e-08	0.00977284	6.22e-08	1.12e-07	1.43e-07
Citraconic acid 2	0.00748897	0.00665225	0.00387828	8.41e-08	0.00400971	0.0046749	0.00500213	0.00440951	0.0061324	0.00609511	0.00298879	0.00214211	0.00166188	0.00208201	0.00191195	0.00230452	0.00286566	0.00184919	0.00166501	0.00157021	0.00232436	0.00274168	0.00166543	0.00209085	0.00132707	0.00187044	0.00108953	0.00233434	0.00459277	0.00447848	0.00514837	0.0040827	0.00446724	0.00484221	0.006467	0.0048878	0.00701654	0.00191412	0.00110005	0.00160188	0.00232832	0.00269458	0.00108276	0.00317403	0.00204881	0.00191721	0.00149969	0.00223456	0.00331144
myo-inositol	0.00336985	0.0071348	0.00290795	0.00269841	0.0017166	0.00187155	8.98e-08	0.00623658	0.00520954	0.0063105	0.00324314	0.00553115	0.00405227	0.00308453	0.00956745	0.00848184	0.00314947	0.0062269	0.00695154	0.00219779	0.00235117	0.00720781	0.00300151	0.00688612	6.94e-08	0.0173153	0.0039474	0.00498683	7.07e-08	7.47e-08	0.00178266	0.00400286	0.00316859	0.00055713	9.23e-08	7.94e-08	9.31e-08	0.0021676	0.00630518	0.00945812	0.00454053	0.0109803	0.00925995	0.00266313	0.0050568	0.00659368	0.00550472	0.00745016	0.00202995
glutamine 2	0.0607793	0.0721598	0.0763052	0.0515759	0.0551335	0.0839869	0.118841	0.0850357	0.0409842	0.0517729	0.284949	0.297593	0.15063	0.169836	0.245021	0.251218	0.297597	0.175244	0.149573	0.217628	0.240523	0.205091	6.97e-08	0.211013	0.242957	0.317996	0.211662	0.152106	0.197191	0.15598	0.130848	0.125906	0.151969	0.11345	0.106191	0.0865512	0.102388	0.132251	0.114461	9.7e-08	0.220537	0.188476	0.121135	0.250098	0.215875	0.174053	0.15195	0.196043	0.140573
nicotinic acid	7.22e-08	7.65e-08	6.81e-08	8.41e-08	7.6e-08	7.62e-08	8.98e-08	7.52e-08	8.24e-08	8.53e-08	1.48e-07	0.00256587	8.5e-08	1.08e-07	1.21e-07	1.33e-07	1.45e-07	1.08e-07	0.00407943	0.00366696	1.21e-07	0.00696853	0.00349396	8.47e-08	0.00424174	1.22e-07	0.00218898	1.64e-07	7.07e-08	7.47e-08	8.84e-08	9e-08	6.24e-08	7.8e-08	9.23e-08	7.94e-08	9.31e-08	8.35e-08	5.91e-08	9.7e-08	1.12e-07	1.13e-07	6.56e-08	1.29e-07	9.84e-08	7.03e-08	6.22e-08	1.12e-07	1.43e-07
D-(glycerol 1-phosphate)	0.0154457	0.0251767	0.0223115	0.0250949	0.0198471	0.0134618	0.0381236	0.0344059	0.0390006	0.0378425	0.0384719	0.0498031	0.032363	0.0317967	0.0407011	0.0368101	0.0275963	0.0358338	0.044929	0.0448771	0.0204	0.066475	0.0183738	0.0501773	0.0623483	0.0786956	0.0690125	0.0468754	0.069563	0.120911	0.104389	0.0395812	0.0267233	0.0346167	0.0489238	7.94e-08	0.0840196	0.0744222	0.0683399	0.0721687	0.0553463	0.0607419	0.057468	0.0397788	0.0372861	0.077934	0.0689126	0.0571713	0.0673358
Monoolein	0.0243018	0.0268352	0.0287864	0.0428154	0.0265437	0.0166568	0.0419916	0.0452726	0.0375695	0.0254839	0.0382203	0.0332048	0.0414864	0.038453	0.039775	0.025534	0.0208069	0.0246111	0.0222287	0.0410638	0.0257134	0.0873726	0.0207815	0.0286225	0.0266528	0.0288609	0.0306502	0.0355981	0.171844	0.174798	0.106421	0.0949289	0.134027	0.0680254	0.136567	0.14674	0.128824	0.0983421	0.154209	0.153147	0.0983531	0.121933	0.146337	0.0707848	0.157578	0.160988	6.22e-08	0.158141	0.113679
6-phosphogluconic acid	0.00297237	0.00609617	0.00195092	0.00918194	0.00190801	0.00404019	0.0124953	0.00546528	0.00881947	0.00406119	0.0138064	0.00051616	0.0127815	0.00928451	0.013065	0.0105315	0.00785135	0.00914812	0.00600366	0.0269281	0.0160356	0.128656	0.00697492	0.0177823	0.0118446	0.0303569	0.0113093	0.0172043	0.0382678	0.0245299	0.0758901	0.0170036	0.0694522	0.0162292	0.0373678	0.037266	0.081258	0.14419	0.0955885	0.130568	0.0757576	0.0543144	0.0825392	0.0537068	0.0705845	0.0429494	0.0906662	0.0779191	0.105548
Cerotinic acid	0.00328107	0.00374325	0.00521722	0.00678669	0.0062847	0.0021602	0.00629992	0.00586441	8.24e-08	8.53e-08	0.00921699	1.31e-07	0.00780033	0.00875217	0.00993625	0.00583636	0.00644304	1.08e-07	0.00447757	9.27e-08	0.00545653	0.0223318	0.00611066	0.00541501	0.00817421	0.00734725	0.00714331	0.00853266	0.0385297	0.0681748	0.0233729	0.0162584	0.0277428	0.0169314	0.0407703	0.043782	0.0308315	0.0352425	0.0326759	0.0440966	0.0271587	0.0372204	0.032761	0.018031	0.0462233	0.046731	6.22e-08	0.0558063	0.0260363
Maleamate 2	7.22e-08	7.65e-08	6.81e-08	8.41e-08	7.6e-08	0.00463854	0.0061001	7.52e-08	8.24e-08	8.53e-08	0.0101064	0.00751762	0.00234859	0.0103555	0.0075074	0.0161906	0.00837614	0.0109254	0.0117952	0.00402644	0.00670622	0.0151379	0.00683871	0.00961447	0.00453199	0.0055462	0.00341253	0.00859632	7.07e-08	7.47e-08	8.84e-08	0.0187254	6.24e-08	7.8e-08	9.23e-08	7.94e-08	0.0194903	8.35e-08	0.00896138	0.0110047	0.0150378	0.0170843	0.00606474	0.0181336	0.0116105	0.00958745	0.00837557	0.018455	0.0129264
Arachidic acid	0.863008	0.743007	0.589676	1.14806	0.933417	0.628328	0.95698	0.70014	1.30045	1.51661	1.24356	1.18064	1.16405	1.02495	1.10748	0.829055	0.801661	0.779752	0.824945	1.15553	0.850939	1.47649	0.713668	0.803935	0.972292	1.05608	1.03882	1.08618	1.74623	2.13805	2.05068	1.22771	0.92879	1.10651	2.55691	1.97767	1.89787	1.46504	2.01914	1.84359	1.2165	2.27734	1.96344	1.72854	1.55415	2.23587	6.22e-08	2.298	1.57707
cis-1,2-Dihydronaphthalene-1,2-diol	7.22e-08	7.65e-08	6.81e-08	8.41e-08	7.6e-08	0.0235583	0.0229649	0.0203055	8.24e-08	8.53e-08	0.00761882	0.00717312	0.00352255	0.0117837	0.00888168	0.00846825	0.00883456	0.00788445	0.0105661	0.0071538	0.0119802	0.00454757	0.0081696	0.00972907	0.00743818	0.00718955	0.00709523	0.0086224	0.00546969	0.0178004	0.0177809	0.0133834	0.00737698	0.0101831	0.00887528	0.0196113	0.0279926	0.0136475	0.00488734	0.00315767	0.00715558	0.00626399	0.00254097	0.00433771	0.00456113	0.00362373	6.22e-08	0.007151	0.00542676
Zymosterol 2	0.473332	0.59055	0.630667	0.494193	7.6e-08	0.872195	0.649011	0.626703	8.24e-08	0.71266	0.856644	0.641635	0.742231	1.18788	0.4404	0.466265	0.760034	0.815939	0.765102	0.833339	0.811332	0.289712	0.899862	0.802286	6.94e-08	0.790943	0.708797	0.724626	0.562235	0.455094	0.567878	0.445196	0.404373	0.268735	0.422741	0.483152	0.433855	0.420011	0.350256	0.452724	0.346003	0.354443	0.332994	0.337147	0.344094	0.325753	0.51891	0.140952	0.321233
oleic acid	7.22e-08	7.65e-08	0.935382	8.41e-08	7.6e-08	7.62e-08	8.98e-08	1.17833	8.24e-08	8.53e-08	1.30302	1.14368	2.34167	0.885777	0.736897	3.75853	2.154	2.0024	1.98156	0.80774	1.30645	0.278073	6.97e-08	1.44293	1.85389	1.90633	6.28e-08	3.26831	7.07e-08	7.47e-08	8.84e-08	0.552218	0.344104	7.8e-08	9.23e-08	7.94e-08	9.31e-08	8.35e-08	0.458963	0.544886	0.269635	0.277069	0.547216	0.257004	9.84e-08	0.522841	0.338549	0.392443	0.466496
Prostaglandin E2 1	0.00161062	0.0020074	6.81e-08	0.00485018	0.00293215	0.00094825	0.00333493	0.00396759	0.00529121	0.00371858	1.48e-07	0.00250391	0.00509162	0.0072567	1.21e-07	1.33e-07	1.45e-07	0.00337188	0.00263928	0.005199	0.00496077	0.01082	0.00344072	0.00204816	6.94e-08	1.22e-07	6.28e-08	0.00437192	0.0248533	0.0247378	0.0122768	0.00390207	0.012487	0.00566235	0.0155961	0.0179559	0.012154	0.0155002	0.0218751	0.0166055	0.0155242	0.0237261	0.0136644	0.0104423	0.0214997	0.0303507	6.22e-08	0.024719	0.0112103
3,7,12-Trihydroxycoprostane 1	2.11362	1.0882	1.49612	3.5724	3.81214	1.19376	1.20696	1.82173	3.65314	4.0906	9.04483	5.24339	5.20011	6.79196	3.02273	6.75856	6.61406	5.88651	7.16932	3.48208	3.41388	2.15961	6.97e-08	5.61305	6.94e-08	6.2334	2.10458	6.40557	1.80838	4.14854	1.07845	2.77749	1.02763	1.75399	1.28176	1.81892	0.850332	1.31282	3.70768	4.05071	2.55903	2.88313	2.91577	3.41969	3.04761	3.90146	5.74526	1.98375	4.34847
N-Acetyl-beta-alanine 1	0.00274619	0.00248348	0.00406537	0.00393133	0.00347576	0.00295044	0.00060633	0.00127117	8.24e-08	0.00309663	0.0223284	0.021101	8.5e-08	0.0156075	0.0118431	0.0157854	0.0171236	0.0164483	0.0104247	0.0111537	0.00638033	0.00444249	0.00565803	0.00610204	0.0063581	0.0105689	0.00544278	0.0155907	0.00060453	7.47e-08	0.00487288	0.00357309	0.00314646	0.00418996	0.00116565	0.00174382	0.0066159	0.00716319	0.00500078	9.7e-08	0.0101593	0.00740119	0.00553914	0.0129824	9.84e-08	0.00341195	0.00589206	0.00816125	0.0112568
threonine 2	0.0294166	0.0320267	6.81e-08	0.0508492	7.6e-08	0.0210771	0.0219749	0.0258106	8.24e-08	8.53e-08	1.48e-07	1.31e-07	8.5e-08	1.08e-07	1.21e-07	0.00376187	1.45e-07	1.08e-07	0.00472789	9.27e-08	1.21e-07	8.49e-08	6.97e-08	8.47e-08	6.94e-08	1.22e-07	6.28e-08	1.64e-07	0.0124269	0.0208751	0.0246018	0.0235767	0.0172091	0.0163426	0.0273545	0.0507619	0.0630548	0.0343494	5.91e-08	9.7e-08	0.00264388	1.13e-07	6.56e-08	1.29e-07	9.84e-08	7.03e-08	6.22e-08	1.12e-07	1.43e-07
citric acid	7.22e-08	0.00068635	6.81e-08	8.41e-08	0.00146706	7.62e-08	0.00118785	7.52e-08	8.24e-08	8.53e-08	0.00300606	0.00177605	0.00251165	0.00148499	0.00496312	0.0017548	0.00184692	0.00320555	0.00110698	0.00128921	1.21e-07	8.49e-08	0.00114415	0.00081455	0.00194024	0.00158041	0.00209032	0.00138542	7.07e-08	7.47e-08	8.84e-08	9e-08	6.24e-08	7.8e-08	9.23e-08	0.00120997	9.31e-08	8.35e-08	0.00109595	9.7e-08	0.00217959	0.00192929	0.00100153	1.29e-07	0.001488	7.03e-08	0.00207309	1.12e-07	1.43e-07
Threonic acid	7.22e-08	7.65e-08	6.81e-08	8.41e-08	7.6e-08	0.00089913	8.98e-08	7.52e-08	0.0019432	8.53e-08	1.48e-07	0.00102497	0.00053412	0.00066726	0.00141584	0.00166775	1.45e-07	0.00246062	0.00111739	0.00081345	1.21e-07	8.49e-08	0.00070972	0.00119163	0.00104124	0.00083662	0.00103838	0.0016422	7.07e-08	7.47e-08	8.84e-08	9e-08	6.24e-08	7.8e-08	9.23e-08	7.94e-08	9.31e-08	8.35e-08	0.00061329	9.7e-08	0.00082495	0.00122723	6.56e-08	1.29e-07	0.00076184	0.00163759	6.22e-08	1.12e-07	1.43e-07
Aminomalonic acid	0.0380898	0.0408695	0.0274559	0.0455473	0.0251702	0.0272475	0.0376486	0.0287191	0.0327019	0.0327574	0.0328381	0.029705	0.0195926	0.0242865	0.0282868	0.031151	0.029482	0.0256384	0.0235413	0.0198619	0.0234126	0.0172599	0.0130682	0.0206065	0.0124753	0.0258793	0.0150873	0.0404559	0.027934	0.0311048	0.0308547	0.0378544	0.0252988	0.0296781	0.0379198	0.0288525	0.0338395	0.033323	0.0164384	0.0180201	0.0223277	0.0250789	0.0167929	0.0286165	0.0208659	0.0168263	0.0162213	0.0296263	0.0389499
2-Monopalmitin	0.034811	0.0342247	0.0389957	0.0536211	0.0496449	0.0203384	0.0518921	0.0402085	0.0750257	0.0552974	0.0801774	0.0682259	0.0798382	0.151609	0.0835358	0.0428331	0.0508451	0.0463969	0.051833	0.0974399	0.0582211	0.154029	0.0515695	0.054006	0.0658696	0.0556421	0.0734021	0.0623849	0.19055	0.221241	0.101833	0.0620489	0.149267	0.0833543	0.159487	0.145423	0.138702	0.103233	0.191643	0.144386	0.135789	0.253228	0.153376	0.154316	0.17836	0.233903	6.22e-08	0.216072	0.139733
palmitoleic acid	0.0167894	0.0135775	0.0129363	0.00776602	0.0121205	0.0168142	0.0205938	0.0109728	0.0168281	0.0213095	0.0448031	0.0303302	0.0341247	0.0401182	0.0350691	0.0534454	0.0605744	0.0304117	0.0477805	0.0259227	0.0137057	0.0108906	6.97e-08	0.0193823	0.0403807	0.0374144	6.28e-08	0.0368075	0.0217245	0.00845609	0.0136662	9e-08	0.0102907	7.8e-08	0.00806864	0.0178513	0.00343692	0.00737283	0.0210047	0.0182287	0.0129185	0.0178523	0.0230199	0.0214008	0.0191141	0.0297992	6.22e-08	0.0176012	0.0122727
Alizarin	0.0405343	0.0324716	0.0438725	0.0285432	7.6e-08	0.0234269	0.0440169	0.0228139	0.0479669	0.0489151	1.48e-07	1.31e-07	8.5e-08	1.08e-07	1.21e-07	1.33e-07	1.45e-07	1.08e-07	9.2e-08	9.27e-08	1.21e-07	8.49e-08	6.97e-08	8.47e-08	6.94e-08	1.22e-07	6.28e-08	1.64e-07	7.07e-08	0.0311849	0.0423173	0.0405294	6.24e-08	0.0256784	0.0430852	0.00316042	0.0556736	0.0279107	5.91e-08	9.7e-08	1.12e-07	1.13e-07	6.56e-08	1.29e-07	9.84e-08	7.03e-08	6.22e-08	1.12e-07	1.43e-07
guanine 1	0.00548531	0.00455022	0.0043965	0.00387781	0.00295713	0.00140263	0.00968363	0.00403611	0.00560084	0.00816339	1.48e-07	1.31e-07	8.5e-08	1.08e-07	1.21e-07	1.33e-07	1.45e-07	0.00462994	9.2e-08	9.27e-08	1.21e-07	0.00360068	0.00355299	8.47e-08	0.00384188	1.22e-07	6.28e-08	1.64e-07	0.00850849	0.00849381	0.00357937	0.00597147	0.00239612	0.00138799	0.00432626	0.0106362	0.00249704	0.00803585	5.91e-08	9.7e-08	1.12e-07	1.13e-07	6.56e-08	1.29e-07	9.84e-08	7.03e-08	6.22e-08	0.0121926	1.43e-07
Dehydroshikimic acid 1	0.00478388	0.0045377	0.00524263	0.00360737	7.6e-08	0.00347295	0.00736531	0.00490032	0.00564235	8.53e-08	1.48e-07	1.31e-07	8.5e-08	0.00112323	1.21e-07	0.0014265	1.45e-07	1.08e-07	0.00175626	9.27e-08	1.21e-07	8.49e-08	6.97e-08	8.47e-08	0.00308272	0.00213668	6.28e-08	1.64e-07	0.00618741	7.47e-08	8.84e-08	0.00372297	0.00360344	0.00216922	0.00581188	0.00532709	0.00597644	0.00501627	5.91e-08	9.7e-08	1.12e-07	1.13e-07	6.56e-08	1.29e-07	9.84e-08	7.03e-08	0.00159009	1.12e-07	1.43e-07
cis-2-hydroxycinnamic acid	7.22e-08	7.65e-08	0.00096082	0.00159569	7.6e-08	0.0009758	8.98e-08	0.00090991	8.24e-08	8.53e-08	1.48e-07	0.00263403	0.000717	0.00152547	0.00245438	0.00150525	0.0019043	0.00157805	0.00111523	0.00129339	0.00272685	0.00091564	0.0006922	0.00158294	0.00099128	0.00257761	0.00109056	0.00370857	7.07e-08	7.47e-08	0.00154223	9e-08	6.24e-08	7.8e-08	9.23e-08	7.94e-08	9.31e-08	0.00129118	0.00099334	0.00217393	0.00149916	0.00276718	0.0014202	0.0022341	0.00265531	0.00159604	0.00043338	0.00273134	0.00433864
conduritol b epoxide 2	0.0225908	0.0232905	0.0220325	0.0163757	0.0193427	0.0217	0.0261885	0.0166198	8.24e-08	0.0190445	0.0141286	0.00725198	0.0138849	0.0195229	0.0232143	0.0256782	0.0162948	0.0199961	0.0246694	0.018697	0.0276704	0.0171495	0.0213586	0.0320883	6.94e-08	0.0303737	0.0215821	0.0255437	7.07e-08	7.47e-08	0.00853699	0.00412312	6.24e-08	0.00656498	0.00825578	0.0172178	0.0166532	0.0130024	0.0160438	0.0149503	0.0134673	0.0186016	0.0126922	0.0094195	0.0164293	0.0176272	0.012987	0.0151593	0.00526147
D-galacturonic acid 2	7.22e-08	7.65e-08	6.81e-08	8.41e-08	7.6e-08	7.62e-08	8.98e-08	7.52e-08	8.24e-08	8.53e-08	1.48e-07	1.31e-07	8.5e-08	1.08e-07	1.21e-07	1.33e-07	1.45e-07	1.08e-07	9.2e-08	9.27e-08	1.21e-07	8.49e-08	6.97e-08	8.47e-08	6.94e-08	1.22e-07	6.28e-08	1.64e-07	7.07e-08	7.47e-08	8.84e-08	9e-08	6.24e-08	7.8e-08	9.23e-08	7.94e-08	9.31e-08	8.35e-08	0.0219425	9.7e-08	0.0015907	0.00274892	6.56e-08	0.0328392	0.0124446	0.00175562	0.0112955	0.0266843	1.43e-07
alpha-Santonin 1	0.0355385	0.0310407	0.0723095	0.0119636	0.03644	0.0842612	0.0111635	0.0480173	0.0580581	0.137749	0.143591	0.0584992	0.140042	0.074554	0.0159018	1.33e-07	0.125916	0.134664	0.169488	0.00952356	0.0536632	0.0275808	6.97e-08	0.0828614	0.14078	0.196538	6.28e-08	0.204849	0.0048248	7.47e-08	8.84e-08	0.0165108	0.00703058	0.00410218	0.00473312	7.94e-08	0.00406443	8.35e-08	0.0112214	0.0102908	0.0100889	0.00691594	0.00921057	0.0169157	0.0613912	0.0124584	0.00981275	0.0152294	0.0169183
D-Talose 1	7.22e-08	7.65e-08	6.81e-08	0.0163145	0.0449767	7.62e-08	0.00382304	7.52e-08	8.24e-08	8.53e-08	0.0433326	0.0254489	0.0130946	0.0449528	0.0312141	0.0789069	0.0279782	0.0398194	0.0677975	0.0188044	0.0118662	0.0571164	0.0110839	0.0212059	0.0178372	0.0171352	0.0212983	0.0182885	7.07e-08	0.0083617	0.0110501	0.020952	6.24e-08	7.8e-08	0.0248815	0.0243788	9.31e-08	0.0411584	0.024323	0.0360028	0.0307682	0.0521239	0.0155216	0.0394816	0.0426638	0.033938	0.0508134	0.0354212	0.0337934
Monostearin	7.22e-08	7.65e-08	6.81e-08	8.41e-08	7.6e-08	7.62e-08	8.98e-08	7.52e-08	8.24e-08	8.53e-08	0.0134691	1.31e-07	0.012761	0.0236334	1.21e-07	0.0277784	0.0132509	0.0223826	0.023004	0.0195054	1.21e-07	0.0129497	6.97e-08	8.47e-08	0.0251812	1.22e-07	0.0218229	1.64e-07	7.07e-08	7.47e-08	8.84e-08	9e-08	6.24e-08	7.8e-08	9.23e-08	7.94e-08	9.31e-08	8.35e-08	5.91e-08	0.00328899	0.00520508	1.13e-07	6.56e-08	1.29e-07	9.84e-08	0.00303326	6.22e-08	0.00454256	1.43e-07
Lactamide 2	0.00732237	0.00693748	0.0149224	0.00735539	0.0165082	0.0161374	0.0195555	0.0158176	8.24e-08	0.017883	0.0120668	0.0106493	0.00698515	0.00794422	0.00993049	0.0103768	0.0117233	0.00836249	0.00683012	0.00800173	0.00916283	0.00669993	0.00579695	0.00673907	0.00597775	0.0102828	0.00489293	0.0122897	0.0149754	0.0131124	0.0185719	0.0126377	0.00906736	0.0052687	0.0144586	0.0167934	0.0125653	0.0108373	0.00424457	0.00714448	0.00838129	0.00723672	0.00481327	0.0086309	0.00657185	0.00432825	0.00399078	0.00803266	0.00982869
4-aminobutyric acid 2	7.22e-08	7.65e-08	6.81e-08	8.41e-08	7.6e-08	7.62e-08	8.98e-08	7.52e-08	8.24e-08	8.53e-08	0.0135797	0.0102559	0.00704282	0.00878308	0.0093806	0.0139322	0.0117129	0.00982851	9.2e-08	0.00826796	0.00983139	0.0114658	6.97e-08	8.47e-08	0.00778399	0.00964994	0.00699305	0.0136673	7.07e-08	0.00955057	8.84e-08	9e-08	6.24e-08	7.8e-08	9.23e-08	7.94e-08	9.31e-08	8.35e-08	5.91e-08	0.00837723	0.00939161	0.00970602	0.00678938	0.0109703	0.00886556	0.00831926	0.00799625	0.0160576	0.0137636
estriol	0.0022008	0.00327377	0.00411629	0.00373981	0.0001026	0.00185338	0.00478057	0.00416991	4.91e-05	3.22e-07	1.48e-07	6.06e-05	8.5e-08	6.69e-05	2.56e-05	0.00013587	5.22e-05	1.08e-07	4.17e-05	0.0002647	1.21e-07	0.011294	4.02e-05	1.39e-05	5.77e-05	1.22e-07	6.28e-08	7.54e-05	0.0175228	0.0288335	0.0109548	0.00961053	0.0133411	0.00782664	0.016188	0.0170949	0.0145461	0.0138951	0.0184757	0.0176821	0.0144717	0.0156053	0.0164262	0.00821009	0.021486	0.0202436	6.22e-08	0.0232508	0.0152237
5-Dihydrocortisol 1	0.204929	0.199912	0.289536	0.171127	7.6e-08	0.326636	0.24003	0.332928	8.24e-08	0.231653	0.239532	0.0939805	0.154722	0.219804	0.184017	0.170888	0.177214	0.150135	0.150112	0.300004	0.189341	0.0601328	0.202815	0.134893	0.253684	0.119309	0.160621	0.156689	0.246332	0.123727	0.176355	0.0674829	0.220514	0.0573459	0.203401	0.198374	0.144974	0.110803	0.104162	0.0709635	0.0518727	0.0910417	0.0956495	0.0730449	0.0826706	0.0347895	0.116159	0.0472573	0.0808551
d-Glucoheptose 2	0.00170429	0.00138503	0.00205202	0.00181277	0.00151827	0.00126973	0.00245472	0.0022969	0.00221636	0.00276276	0.00388605	0.00385215	0.00171961	0.00465611	0.00330611	0.0075588	0.00292306	0.00351037	0.00419323	0.00265201	0.00254115	0.00544773	0.00186365	0.0029279	0.00260674	0.00213285	6.28e-08	0.002443	7.07e-08	0.00985777	0.00591691	0.00185459	0.00260244	0.00149889	0.00212346	0.0129717	0.00363645	0.00774076	0.00822182	0.00423791	0.00540337	0.00963417	0.00760766	0.00586186	0.00640986	0.00881805	0.0076696	0.0123392	0.00338401
2-Ketocaproic acid	0.0378367	0.0373972	0.0258879	0.0322519	0.0218613	0.0331855	0.0497851	0.0331161	0.0317469	0.0314886	0.0179465	0.0129296	0.00817519	0.00974436	0.0113174	0.0121831	0.0136703	0.010053	0.00879033	0.00954761	0.0115681	0.00840109	0.00621635	0.0076683	0.00637205	0.0136039	0.0048437	0.0149076	0.0391763	0.0105038	0.00132383	0.0354951	0.0249269	0.0403714	0.0380823	0.00358563	0.0320168	8.35e-08	0.00629596	0.00956873	0.0106052	0.0048318	0.00551855	0.0130551	0.0101096	0.00674635	0.0067899	0.0111716	0.0152292
Abietic Acid 2	0.0345189	0.0613545	0.0883567	0.0268886	0.129136	0.0343629	0.0211559	0.0287804	0.0799925	0.0773733	0.181952	0.0988269	0.0458116	0.0536056	0.238883	0.235493	0.248421	0.264723	0.123144	0.0126126	0.0461863	0.0494843	6.97e-08	0.0480491	6.94e-08	0.0514828	6.28e-08	0.158607	0.0140551	0.125019	0.00883915	0.0233969	0.0279361	7.8e-08	0.0125466	0.0215023	0.0401881	0.082777	0.0148087	0.0354845	0.0533441	0.0425754	0.0148059	0.0631143	0.0756924	0.158335	0.0171364	0.154336	0.00035968
Methyl Palmitoleate	0.0462099	0.0532262	0.0359866	0.0336455	0.0364795	0.0356019	0.046587	0.0322385	8.24e-08	0.035403	0.0330971	0.0280499	0.0152413	0.0178088	1.21e-07	0.0268661	0.0279072	0.0254508	0.0223246	0.0288648	0.0249123	0.0145334	0.0174556	0.0216644	6.94e-08	0.0321236	0.0180768	0.0309735	7.07e-08	0.0325948	0.0359427	0.0398935	0.0215253	0.0287975	0.0436792	0.0341051	0.035225	0.0316464	0.0178513	0.0271816	0.0201202	0.0197257	0.016857	0.0215933	0.0223788	0.0177823	0.0209866	0.0231076	0.0282954
Corticosterone 2	0.123643	0.473622	0.176569	0.110718	0.333611	0.218967	0.17089	0.107933	0.324465	0.188849	0.65108	0.45858	0.667041	1.08e-07	0.911503	0.16004	0.835266	0.476034	0.658499	9.27e-08	0.224447	0.221333	6.97e-08	0.758772	0.453733	0.354252	0.412767	0.281339	0.238702	0.040195	0.151897	0.100491	0.034727	0.040296	0.0149201	0.0836458	0.0693831	0.176831	0.213787	0.343568	1.12913	0.640739	0.153314	0.476478	0.695269	0.12017	0.575593	0.452225	0.240802
azelaic acid	7.22e-08	7.65e-08	6.81e-08	8.41e-08	7.6e-08	7.62e-08	8.98e-08	7.52e-08	8.24e-08	8.53e-08	0.00214012	1.31e-07	0.00318805	0.00272541	1.21e-07	0.00235381	0.00188368	0.00177297	0.0028256	0.00210185	1.21e-07	8.49e-08	0.00220997	0.00298463	0.00396471	1.22e-07	0.00320369	1.64e-07	7.07e-08	7.47e-08	8.84e-08	9e-08	6.24e-08	7.8e-08	9.23e-08	7.94e-08	9.31e-08	8.35e-08	5.91e-08	9.7e-08	0.00321961	1.13e-07	6.56e-08	1.29e-07	0.00394474	7.03e-08	0.00384247	1.12e-07	1.43e-07
4-oxo-1H-quinoline-2-carboxylic acid	7.22e-08	7.65e-08	6.81e-08	8.41e-08	7.6e-08	7.62e-08	8.98e-08	7.52e-08	8.24e-08	8.53e-08	0.00195754	1.31e-07	0.00403244	0.00155325	1.21e-07	0.003697	1.45e-07	1.08e-07	0.0040574	0.00186436	1.21e-07	0.00151138	0.00208161	0.00292618	0.00277818	1.22e-07	0.00267012	0.00810488	7.07e-08	7.47e-08	8.84e-08	9e-08	6.24e-08	7.8e-08	9.23e-08	7.94e-08	9.31e-08	8.35e-08	0.00337275	0.00544898	1.12e-07	0.00551992	6.56e-08	0.00400575	0.00491839	7.03e-08	0.00383335	0.00229568	0.00551761
Epicatechin	0.00357624	0.00347262	0.0122589	0.0015954	7.6e-08	0.00228269	0.00695723	0.0040333	0.00764998	0.00557722	0.0158006	0.0142035	0.0102943	0.0133254	0.0188766	0.00769228	0.0122009	0.0108113	0.0153124	0.0105645	0.00821347	0.00729912	6.97e-08	0.00727185	6.94e-08	0.0106069	6.28e-08	0.00694972	0.00376748	0.00834016	0.00232819	0.00231239	0.00104941	0.00091383	0.00160409	0.00304197	0.00138483	0.00480011	0.00325466	0.00363448	0.00551134	0.00417868	0.00187115	0.00756498	0.00469478	0.0159238	0.00773196	0.0132198	0.00477255
Ethanolamine	0.0263765	0.0192861	0.0263993	0.0140276	0.0236937	0.0168351	0.0237499	0.0154193	0.0300136	0.0260258	0.00878463	0.0151719	0.0074294	0.0115858	0.0203087	0.00675684	0.0117756	0.0115334	0.00812172	0.00736888	0.0095362	0.00811946	0.00655459	0.00616127	0.0115742	0.0106856	0.0112122	0.00733493	7.07e-08	0.0341622	0.0389448	0.0269136	6.24e-08	0.0188307	0.0203219	0.0380881	0.02723	8.35e-08	0.0079094	0.00807847	0.00703022	0.0137191	0.00767528	0.0126347	0.0111602	0.0157722	0.0113943	0.0100825	0.0103512
glutaraldehyde 1	7.22e-08	0.200363	6.81e-08	0.173151	7.6e-08	7.62e-08	0.22396	0.213089	8.24e-08	8.53e-08	0.0356011	0.016541	0.00682536	0.033719	0.0176563	0.0365696	0.0223573	0.0182506	0.0628732	0.0307749	0.0411685	0.0254147	0.0406314	0.0468685	0.0359259	0.0166345	0.0250774	0.0180962	0.0462721	0.162837	0.212327	0.063967	0.0768921	0.113616	0.0896503	0.168241	0.246982	0.117652	0.0255526	0.0158215	0.0292823	0.0269303	0.0112861	0.0116117	0.0126528	0.008553	6.22e-08	0.0311126	0.016757
citrulline 2	0.0708923	0.0805843	0.068511	0.0745914	0.0621467	0.0623931	0.0828149	0.0615688	0.0643567	0.0596863	0.0758742	0.0628349	0.0397986	0.0482891	0.0567121	0.0604052	0.066335	0.0523025	0.0469574	0.0502551	0.0579828	0.0398649	0.033406	0.043072	0.0348599	0.0613027	0.0335103	0.0819357	0.0766356	0.0720194	0.072099	0.0907162	0.0496642	0.0590659	0.0881122	0.0603945	0.0689929	0.0586897	0.0334912	0.0516334	0.054633	0.0497483	0.032101	0.0616381	0.0522343	0.0403409	0.0365262	0.060947	0.0760352
3-ureidopropionate 2	7.22e-08	7.65e-08	6.81e-08	8.41e-08	7.6e-08	7.62e-08	8.98e-08	7.52e-08	8.24e-08	8.53e-08	0.00168587	0.0040876	0.00202752	0.00438318	1.21e-07	1.33e-07	1.45e-07	1.08e-07	9.2e-08	0.00264524	1.21e-07	0.00109638	6.97e-08	0.00141373	0.00215131	0.00241707	0.00227753	1.64e-07	7.07e-08	7.47e-08	8.84e-08	9e-08	6.24e-08	7.8e-08	9.23e-08	7.94e-08	9.31e-08	8.35e-08	5.91e-08	9.7e-08	1.12e-07	1.13e-07	0.00106738	1.29e-07	9.84e-08	7.03e-08	6.22e-08	1.12e-07	1.43e-07
phytosphingosine 2	0.0453159	0.0335246	0.0507251	0.0368564	0.0630262	0.0551269	0.0423239	0.0678679	8.24e-08	0.170869	1.48e-07	0.0301776	0.0335427	0.0918908	0.0205674	1.33e-07	1.45e-07	0.0304644	0.057331	0.0443383	0.00612474	8.49e-08	0.0503303	0.0215604	6.94e-08	0.0378518	0.116432	1.64e-07	0.0707872	0.0318609	0.13045	0.0971001	0.0784076	0.0929124	0.0825591	0.0224658	0.0506265	0.045512	0.00998354	0.0142142	1.12e-07	1.13e-07	6.56e-08	1.29e-07	0.11684	7.03e-08	6.22e-08	1.12e-07	1.43e-07
Pyrrole-2-Carboxylic Acid	0.00427961	0.00700573	0.00278884	0.00772125	0.00236665	0.00231542	0.00570334	0.00262411	0.0155194	0.00596698	0.00634667	0.00619217	0.00400218	0.00288375	0.00557169	0.00313471	1.45e-07	0.00269637	0.00448665	0.00479242	0.00379481	8.49e-08	0.00152269	0.00482022	0.00445151	0.00436811	0.00408508	0.00522149	0.0112207	0.00836189	0.00971181	0.0126737	0.0090739	0.0165518	0.0164981	0.0163104	0.0322257	8.35e-08	0.0113983	0.0169585	0.0106708	0.0129329	0.0103721	0.012471	0.0148522	0.0131599	0.0118735	0.016382	0.0169317
fucose 2	0.0128373	0.0118434	6.81e-08	0.0123265	0.0293241	7.62e-08	0.0132784	0.00817191	0.0193207	0.0211302	0.0332207	0.0118124	0.0128392	0.0251342	0.021383	0.0395379	0.0281026	0.027945	0.0293716	0.00955913	0.0107198	0.0155535	0.0142337	0.0189254	0.0166489	0.0155701	0.0215542	0.0108369	7.07e-08	0.0150615	0.00890071	0.00748087	6.24e-08	7.8e-08	0.00992731	0.0128289	9.31e-08	0.0166002	0.0153673	0.0152839	0.0175198	0.0362108	6.56e-08	0.0230565	0.0188602	0.022609	0.024126	0.0140851	0.0129823
cholecalciferol	7.22e-08	0.00154659	6.81e-08	0.00232209	7.6e-08	7.62e-08	8.98e-08	0.00085554	8.24e-08	8.53e-08	0.00586802	0.00474378	0.00305743	1.08e-07	0.00462826	0.00396896	1.45e-07	1.08e-07	0.00520318	9.27e-08	0.00143344	8.49e-08	0.00242906	0.00457458	0.00393498	0.00237873	6.28e-08	0.00207913	7.07e-08	7.47e-08	8.84e-08	0.00255584	6.24e-08	7.8e-08	9.23e-08	7.94e-08	9.31e-08	8.35e-08	5.91e-08	9.7e-08	0.00211766	0.00245475	0.00135395	0.00275973	0.00163464	0.00220759	0.00205823	0.0018969	1.43e-07
1-Hydroxyanthraquinone 1	7.22e-08	0.00289599	6.81e-08	8.41e-08	7.6e-08	7.62e-08	8.98e-08	7.52e-08	8.24e-08	8.53e-08	0.00656789	0.00769243	8.5e-08	0.00545382	0.00802234	0.00616238	0.00689498	0.0071751	9.2e-08	0.0104952	0.00426913	0.00255575	0.00623859	0.00764753	6.94e-08	1.22e-07	6.28e-08	0.0140996	7.07e-08	7.47e-08	8.84e-08	9e-08	6.24e-08	7.8e-08	9.23e-08	7.94e-08	9.31e-08	8.35e-08	5.91e-08	9.7e-08	0.00487535	0.00623679	6.56e-08	0.001833	9.84e-08	0.00369271	0.00279257	1.12e-07	0.00224345
cis-gondoic acid	0.0314034	0.0250847	0.010693	0.0278383	0.0252258	0.0575215	0.0264466	0.0164767	0.0473721	8.53e-08	0.0724433	0.0711818	0.0545065	0.0474757	0.0318892	0.0490408	0.0549927	0.0312392	0.0679092	0.0324264	0.0220725	0.0131059	6.97e-08	0.0313206	6.94e-08	0.0716507	6.28e-08	0.0674595	0.0103616	0.0243111	0.0120752	0.0115165	0.0254796	0.0119429	0.0274649	0.0109255	0.00642403	0.00587443	0.0259064	0.0264042	0.0132468	0.0292066	0.0233051	0.0228109	0.0141991	0.0343952	6.22e-08	0.0362022	0.0285727
Palatinose	0.0149214	0.0177152	6.81e-08	0.0144208	7.6e-08	0.01154	0.0245237	0.0127348	0.0266957	0.0186707	0.0613215	0.0334044	0.0442243	0.0287523	0.0765608	0.0238777	0.0515551	0.0355287	0.0327847	0.0395477	0.0315539	0.0137912	6.97e-08	0.0320371	6.94e-08	0.0425251	6.28e-08	0.0346604	7.07e-08	0.0318659	0.011977	0.0166122	0.00857494	0.00543347	0.0103275	0.0102074	0.0115344	0.0166933	0.0109723	0.0107079	0.0212494	0.0153524	0.00936073	0.0240859	0.0286306	7.03e-08	0.0262678	0.039138	0.0216523
maltose	0.0707096	0.0162603	0.0288994	0.0062062	0.00980935	0.0648923	0.0376049	0.0154882	0.0181012	0.0306465	1.48e-07	1.31e-07	8.5e-08	1.08e-07	1.21e-07	0.0665468	0.163216	0.107868	0.0945113	0.107932	1.21e-07	0.0550421	0.143703	0.115657	0.041384	0.152809	0.0878163	0.188326	7.07e-08	0.0182671	0.00887013	0.00221425	0.00759137	0.0103044	0.00426092	0.0122419	0.00610479	0.00475649	0.0248279	0.0123464	0.0424216	0.0249004	0.0191657	0.0478807	9.84e-08	0.0301111	0.00420057	0.0413011	0.00383904
Glutaric Acid	0.016998	0.00622887	0.00928153	8.41e-08	0.00479133	0.00617538	0.00838348	0.00740938	0.00505379	8.53e-08	1.48e-07	1.31e-07	8.5e-08	1.08e-07	1.21e-07	0.0103388	1.45e-07	1.08e-07	9.2e-08	9.27e-08	1.21e-07	8.49e-08	6.97e-08	8.47e-08	6.94e-08	1.22e-07	6.28e-08	1.64e-07	7.07e-08	0.00104499	8.84e-08	0.00588161	1.9e-06	0.0229959	9.23e-08	0.0112453	9.31e-08	0.00202764	5.91e-08	9.7e-08	1.12e-07	1.13e-07	6.56e-08	1.29e-07	9.84e-08	7.03e-08	6.22e-08	1.12e-07	1.43e-07
1-Methylhydantoin 1	0.149849	0.131338	0.176362	0.125081	0.134226	0.0921034	0.14487	0.116232	0.214998	0.127034	0.162345	0.213043	0.0786392	0.0983462	0.209294	0.0964513	0.138067	0.278626	0.0923351	0.118296	0.131813	0.118143	0.0649985	0.102187	0.133013	0.146109	0.114874	0.0904187	7.07e-08	0.0365181	0.077243	0.185702	0.0607268	0.0849328	0.0929815	0.145125	0.0686786	0.0928755	0.0577716	0.0666638	0.0999954	0.105897	0.0365494	0.0849252	0.0604259	0.0960748	0.0956129	0.0751023	0.0701722
3-Hydroxypalmitic acid	7.22e-08	7.65e-08	1.87e-05	8.41e-08	7.6e-08	7.62e-08	8.98e-08	7.52e-08	8.24e-08	8.53e-08	0.0141568	0.00013756	0.0130005	0.00940977	1.31e-05	0.011837	0.00774623	0.0123199	0.00868863	0.0263581	7.11e-07	0.0264335	0.00605896	0.0141961	6.94e-08	5.2e-07	6.28e-08	0.00896275	7.07e-08	7.47e-08	8.84e-08	9e-08	6.24e-08	7.8e-08	9.23e-08	7.94e-08	9.31e-08	8.35e-08	6.14e-05	9.7e-08	0.0285439	5.61e-05	6.56e-08	0.0169719	9.84e-08	7.03e-08	6.22e-08	6.4e-05	1.43e-07
10-Hydroxydecanoic acid	0.0109966	0.00872592	0.00812769	0.00711338	0.0081807	0.0073291	0.0120184	0.0118048	0.0116414	0.0132122	0.0141733	0.02263	0.0186529	0.0127686	0.0138751	0.0161585	0.0128916	0.0180629	0.0110947	0.0235869	0.0108352	0.0104934	0.00900142	0.0123499	0.0235798	0.0169614	0.0174183	0.0156024	0.0187908	0.0201312	0.0156421	0.0188801	0.019294	0.0100121	0.0160967	0.0218316	0.037105	0.0176871	0.0231699	0.0252634	0.0151792	0.0141688	0.0178627	0.0138678	0.013752	0.016883	0.0226978	0.0239869	0.0162295
D-erythronolactone 2	0.00832081	0.00978937	0.0082298	0.0104917	0.00697013	0.00652799	0.00927118	0.00789379	0.00843229	0.00699421	0.00896186	0.0067863	0.00358632	1.08e-07	0.00560789	0.00643108	0.00702867	1.08e-07	0.00580224	0.00557712	0.00566975	0.00364668	0.00332222	0.00527419	0.00380342	0.006444	0.00353415	0.00936304	0.00827066	0.00805695	0.00785043	0.00958378	0.00639317	0.0078398	0.00906813	0.00843944	0.00866161	8.35e-08	0.00360884	0.00672722	0.00533362	0.00550041	0.00347938	0.00665521	0.00599673	0.00543551	0.00460763	0.00761335	0.00931489
Myristic Acid	0.100911	0.108022	0.0810389	0.0834567	0.0726462	0.098845	0.153754	0.160016	0.107001	0.0852978	0.142173	0.14329	0.278447	0.135016	0.116482	0.201958	0.198547	0.205412	0.210681	0.17329	0.186901	0.0491892	0.178853	0.175543	0.235332	0.201288	0.204439	0.36003	0.0979009	0.185529	0.184456	0.202479	0.129762	0.0714419	0.123901	7.94e-08	0.0998461	0.100692	0.184454	0.232605	0.125001	0.115133	6.56e-08	0.0894648	0.124938	0.143052	0.204833	0.150219	0.173194
L-glutamic acid	7.22e-08	7.65e-08	6.81e-08	8.41e-08	7.6e-08	7.62e-08	8.98e-08	7.52e-08	8.24e-08	8.53e-08	1.48e-07	1.31e-07	8.5e-08	1.08e-07	0.00328456	0.0121793	1.45e-07	1.08e-07	0.00277164	9.27e-08	1.21e-07	0.014749	6.97e-08	0.00155776	6.94e-08	1.22e-07	0.00091654	1.64e-07	7.07e-08	0.0154364	8.84e-08	9e-08	6.24e-08	7.8e-08	9.23e-08	7.94e-08	0.0107767	0.0228605	0.0018303	9.7e-08	0.00531607	0.00997573	0.0023842	0.00982003	9.84e-08	0.0021646	0.00272495	0.0178543	0.00310083
lactulose 2	0.0154533	0.0111424	0.00696651	0.00510394	0.0304814	0.0109911	0.0099717	0.00355781	0.0311978	0.0446851	0.0517293	0.0273947	0.0208452	0.0223821	0.0293697	0.0391381	0.0529732	0.0230188	0.0412191	0.0194554	0.00788063	0.00905797	6.97e-08	0.013142	0.0497515	0.0448772	6.28e-08	0.0298679	0.0106811	0.0113159	0.00833559	0.0025087	0.0102271	0.00369938	0.0124796	0.00857414	0.0056903	0.00613099	0.0164423	0.0121519	0.00623076	0.0193387	0.00760092	0.0184237	0.0106255	0.0282955	0.0268019	0.0190669	0.0100325
alpha-ketoglutaric acid	7.22e-08	0.00279007	6.81e-08	8.41e-08	7.6e-08	7.62e-08	0.00499306	7.52e-08	8.24e-08	8.53e-08	0.00133563	0.00057273	0.00094417	0.00267624	0.00130461	1.33e-07	1.45e-07	1.08e-07	0.00069672	0.00352048	1.21e-07	0.00106093	0.00123254	0.00096339	0.00017527	0.00050689	0.00125516	0.00152339	0.00391946	0.00139717	8.84e-08	9e-08	6.24e-08	7.8e-08	9.23e-08	7.94e-08	9.31e-08	8.35e-08	5.91e-08	9.7e-08	0.00125037	0.00204734	0.00039426	1.29e-07	0.0012698	0.00176818	0.00431273	0.00598423	0.00363142
stearic acid	4.77128	5.31482	3.51443	5.71274	4.50549	4.48768	6.21262	5.86379	5.68108	5.59537	8.75652	8.89887	9.68318	6.45419	6.35379	10.504	7.59508	8.15858	7.4591	6.71822	7.23128	6.04894	5.67509	7.54237	7.53975	9.33751	7.63231	11.5423	5.08872	6.83747	7.40983	6.2449	5.6811	4.16996	8.20409	6.95308	6.13172	5.36748	8.28125	10.0079	7.2093	7.40246	9.20392	7.72707	8.39431	8.95843	6.22e-08	8.93433	13.0845
Phytol	0.017336	0.0105616	0.00739083	0.0148962	0.0169614	0.0158808	0.0119166	0.0144191	0.0250986	0.0165923	0.0268697	0.030365	8.5e-08	0.0437177	0.0299964	0.0730297	0.047749	0.0414833	0.0328754	9.27e-08	0.0533975	0.0142863	0.0495195	0.0609821	6.94e-08	0.037976	6.28e-08	0.0563455	0.0129073	0.0140654	0.0223465	0.00725054	0.0120241	0.00612172	0.00914206	0.0155368	0.0124445	0.00995556	5.91e-08	0.0459719	0.020623	0.0273759	6.56e-08	0.0143136	0.0161996	0.0256378	6.22e-08	0.0131682	0.0249393
Dehydroabietic Acid	0.169517	0.144387	6.81e-08	0.0800289	7.6e-08	0.110757	0.169878	0.085713	0.0664416	0.063449	0.139216	0.0536728	0.21613	0.222177	0.194513	0.0842002	0.167253	0.0635083	0.0980615	0.057001	0.228246	0.0181749	6.97e-08	0.100911	0.151484	0.0801254	0.158689	0.175712	0.0301455	0.0569975	0.0989253	0.0599072	6.24e-08	0.0196411	0.0206562	0.0173718	0.0344093	0.0335251	0.0167615	0.0544706	0.0519314	0.0162382	0.036839	0.0433182	0.198224	7.03e-08	0.0603844	0.164399	0.0346146
Pelargonic acid	0.00387414	0.00292708	0.00241884	0.00376457	0.00214197	0.00216105	0.0036566	0.00189292	0.00384869	0.0044603	0.0069212	1.31e-07	0.004042	0.00507702	0.00639643	0.00945704	0.00884458	0.00635778	0.00495987	0.0035503	0.00398445	0.00580374	0.00392033	0.00472475	0.00354297	0.00704935	0.00327024	0.00509325	0.00183721	0.00196952	0.00200122	0.00309937	0.00204708	0.00246157	0.00409661	0.00210031	0.00301658	0.00489507	0.00242407	0.00417145	0.00570156	0.00554694	0.00241101	0.00526163	0.00356054	0.00245517	0.00249417	0.00625379	0.00747726
Levoglucosan	7.22e-08	0.0143238	0.0132615	8.41e-08	0.0131956	0.0124004	0.0108189	0.010737	0.00976961	0.0142225	0.00228394	0.00212321	0.00146713	0.00371777	0.00264721	0.00293983	0.00373828	0.00270491	0.00357793	0.00242347	0.00387096	0.00121863	0.00240318	0.00320593	6.94e-08	0.00179548	0.00225785	1.64e-07	7.07e-08	0.00780928	8.84e-08	0.00418259	0.00220872	0.00235031	9.23e-08	0.00647715	0.0112259	8.35e-08	0.00112807	0.00102682	0.00177513	1.13e-07	6.56e-08	1.29e-07	9.84e-08	0.00121965	0.00011633	0.00169981	0.00130384
hypoxanthine 1	0.0375385	0.0805302	0.0212492	0.0994948	0.0396066	0.0180046	0.12542	0.164454	0.157355	0.128396	1.48e-07	1.31e-07	0.0230384	0.0223448	0.0675731	1.33e-07	1.45e-07	1.08e-07	9.2e-08	0.0980486	1.21e-07	0.0521785	6.97e-08	0.0931193	0.0963255	1.22e-07	0.0940001	0.0213207	0.051253	0.174063	0.0816027	0.0455836	0.0402452	0.0345706	0.0677157	7.94e-08	0.0782568	0.0964479	0.0997094	9.7e-08	1.12e-07	1.13e-07	6.56e-08	1.29e-07	9.84e-08	7.03e-08	0.14076	1.12e-07	1.43e-07
lanosterol	0.011647	0.0119205	0.0140231	0.00918989	7.6e-08	0.0125709	0.0164114	0.0128715	0.00032724	0.0143074	0.0198788	0.0149216	8.5e-08	0.0209119	0.0138084	0.0172162	1.45e-07	0.0222174	0.0212137	0.0227297	0.0192051	0.00831655	0.0207413	0.0194029	6.94e-08	0.0178676	0.0174582	0.0149115	0.00914968	0.00769101	0.0111772	0.00796849	0.00599305	0.00514512	0.00749893	7.94e-08	0.00869787	0.00835244	0.0105268	0.0111334	0.00738782	0.00791926	0.0094997	0.00769005	0.00945426	0.00547289	0.0122758	0.00430328	0.00677922
cytidine-monophosphate degr prod	0.00209708	0.00109403	0.00129992	0.00224569	0.00326148	7.62e-08	0.00311265	7.52e-08	0.00352358	0.00289842	1.48e-07	1.31e-07	0.00620179	0.00494774	1.21e-07	0.00576218	0.00619495	0.0721142	0.036438	0.00504682	0.00377387	0.00361381	6.97e-08	0.004492	0.00579496	0.00335098	0.00536143	1.64e-07	7.07e-08	0.0439656	0.081895	0.0196315	0.0172985	0.0234809	0.0143162	7.94e-08	0.0112875	0.0320667	0.0273833	0.0160008	0.0322277	0.0375636	6.56e-08	0.0203139	0.024253	0.0516677	0.0379579	1.12e-07	0.0167267
galactose 1	0.00054646	0.00316382	6.81e-08	8.41e-08	7.6e-08	0.00158091	8.98e-08	7.52e-08	8.24e-08	0.00131641	0.00299078	0.0033263	0.00317341	0.00464296	1.21e-07	0.00820492	0.00277658	0.00405989	0.0047432	0.0031665	0.00219334	0.00468361	0.0110839	0.00276986	0.00249731	0.00224553	0.00137975	0.0086689	7.07e-08	7.47e-08	8.84e-08	9e-08	6.24e-08	0.00473688	0.00216656	7.94e-08	9.31e-08	0.00930092	0.00993948	0.011721	0.00624919	0.0106202	6.56e-08	0.00396311	0.00553242	0.00666895	0.00868972	1.12e-07	0.0110198
2,6-Diaminopimelic acid 2	0.0161289	0.0222883	0.0298417	0.0291137	0.0204492	0.0196152	0.0287729	0.0258599	8.24e-08	0.0474591	0.0184948	0.0366564	0.0185477	0.0254434	0.0484385	0.0209374	0.0386082	0.0356327	0.0327125	0.0254122	0.0310093	0.0256536	0.0277554	0.0457761	0.0347798	0.0272104	0.0176662	0.0206934	0.0143104	0.0261429	0.00796555	0.0276668	0.0154253	0.0217692	0.0161889	0.0297062	0.0404542	0.0122002	0.0138544	0.0270885	0.012003	0.0153738	0.0254686	0.0178161	0.0170666	0.0162117	0.0157847	0.0184916	0.0272563
melibiose 2	0.0957466	0.0283985	0.0361436	0.0988404	0.135573	0.212711	0.0798948	0.0510911	0.132333	8.53e-08	0.248841	0.243257	0.249516	0.206181	0.0899649	0.381941	0.224927	0.115357	0.164126	0.226017	0.123351	0.0577167	6.97e-08	0.0594259	0.128178	0.250192	0.247462	0.260291	0.0723102	0.171588	0.0541981	0.050189	0.14344	0.0526639	0.0838624	0.0834919	0.0306369	0.0378802	0.133539	0.119794	0.071771	0.117562	0.0777436	0.0967348	0.0477556	0.194562	6.22e-08	0.110921	0.114184
piceatannol 2	0.0111404	0.00964203	6.81e-08	0.00606331	7.6e-08	0.00647132	0.00935587	0.00544542	0.0100811	0.0069279	0.0218714	0.00993066	0.0212268	0.0140647	0.0188083	0.00659817	0.0131043	0.00908874	0.0130461	0.0134529	0.0123892	0.00254259	6.97e-08	0.00935725	6.94e-08	0.0112442	6.28e-08	0.019417	0.00276973	0.00739187	0.00520466	0.00422898	0.00417618	0.0010218	0.00158954	0.00277684	0.00195479	0.00366723	0.00134812	0.00285262	0.00503394	0.00252104	0.00200242	0.00685541	0.00956727	0.0161855	0.00551572	0.0146376	0.00759354
glycocyamine 3	7.22e-08	7.65e-08	0.00073896	3.27e-05	7.6e-08	7.85e-06	8.98e-08	0.00025338	6.06e-05	8.53e-08	1.48e-07	0.00216565	8.5e-08	0.00169053	0.00242931	0.00166278	0.0020267	0.00160159	0.0017033	0.00157602	0.00166307	0.00072354	6.97e-08	0.00133512	0.00141999	0.00182687	0.00113552	1.64e-07	0.00025922	7.9e-05	0.00013275	9e-08	5.46e-05	6.23e-05	9.23e-08	4.81e-05	0.00024608	2.25e-05	5.91e-08	0.00117491	0.0014739	0.00125454	0.00123914	0.00155626	0.00144306	0.00183311	6.22e-08	0.00157586	0.00213362
1-Methyladenosine 2	0.0007685	0.00104563	0.00130092	0.00100744	0.00136761	0.00117743	8.98e-08	0.00090949	8.24e-08	0.00142094	0.00306163	0.0036052	8.5e-08	0.00147234	0.00145311	0.00349374	0.00249509	0.00305741	0.00101894	0.00257388	0.0033103	0.00115229	6.97e-08	0.00124046	6.94e-08	0.00151877	6.28e-08	0.00268219	7.52e-06	0.00073592	5.83e-05	0.00023819	0.0007928	7.8e-08	0.00068875	0.00057685	9.31e-08	0.0007794	2.18e-06	0.00051002	1.12e-07	1.13e-07	0.00036299	1.29e-07	0.00086866	0.00085025	6.22e-08	0.00077207	1.43e-07
O-Phosphorylethanolamine	7.22e-08	7.65e-08	6.81e-08	8.41e-08	7.6e-08	0.00056686	8.98e-08	7.52e-08	8.24e-08	8.53e-08	1.48e-07	0.00147477	0.00036428	1.08e-07	1.21e-07	1.33e-07	1.45e-07	1.08e-07	9.2e-08	0.00033609	1.21e-07	0.00085903	6.97e-08	0.00109472	0.0014336	0.00103982	0.00108728	1.64e-07	7.07e-08	0.00637555	8.84e-08	9e-08	6.24e-08	7.8e-08	9.23e-08	7.94e-08	9.31e-08	0.00727627	0.00153635	0.00183352	0.00101813	0.00252454	0.00109702	0.00130022	9.84e-08	0.00295947	0.00161098	0.00199035	0.00314613
cellobiose 1	0.00893263	0.0121612	0.0190325	0.0136864	0.0221126	0.00559766	0.0123963	0.0103925	0.019905	0.0134157	0.0293458	0.0103754	0.0352333	0.0220369	0.0205669	0.00589345	0.00995473	1.08e-07	0.00785147	0.0146924	0.00832172	0.0191798	0.012054	0.00836113	0.0139596	0.0110149	0.0161297	0.014134	0.0555293	0.0335762	0.0306678	0.00988706	0.0324205	0.0111641	0.0411808	0.0342621	0.029042	0.0425487	5.91e-08	0.0343138	0.0236055	0.0412156	0.0278364	0.0181749	0.0416778	7.03e-08	6.22e-08	0.0481485	0.0213206
lactose 1	0.306342	0.1208	0.0831336	0.223163	0.211733	0.571146	0.121164	0.0642913	0.608917	8.53e-08	0.707321	0.552474	0.477577	0.410736	0.218749	0.564349	0.591881	0.299602	0.505092	0.351288	0.225741	0.139404	6.97e-08	0.241726	0.567114	0.691996	0.547004	0.590829	0.109306	0.249008	0.153161	0.116813	0.235678	0.104507	0.199401	0.174826	0.136683	0.0792226	0.225327	0.214195	0.104103	0.197726	0.24967	0.245127	0.103754	0.325765	6.22e-08	0.203932	0.236543
2-Monoolein	0.0151296	0.0134701	0.00903008	0.00690373	0.0376513	0.0141398	0.0131995	0.00804401	0.0516979	0.052366	0.0639149	0.0243562	0.0236973	0.0259494	0.0364242	0.0450691	0.0692259	0.0298346	0.0499249	0.0298611	0.012314	0.010898	6.97e-08	0.0186535	6.94e-08	0.0465608	6.28e-08	0.0452123	0.018143	0.0150274	0.0122441	0.00335083	0.015928	0.00490831	0.0176462	0.0100966	0.00664423	0.00715867	0.0291902	0.0141542	0.0080278	0.0298638	0.0139935	0.0166006	0.00984236	0.0235043	0.0237676	0.0204647	0.0119644
Lactobionic Acid 1	7.22e-08	7.65e-08	0.0239331	8.41e-08	0.0383831	7.62e-08	0.0134874	7.52e-08	8.24e-08	0.00465042	0.042916	0.0344604	0.0126078	0.0404145	0.0212155	0.0386194	0.0196982	0.00999412	0.00669023	0.00637516	0.0141595	0.0177831	6.97e-08	0.0046829	0.00743032	0.00721299	6.28e-08	0.00574456	7.07e-08	0.0072768	8.84e-08	0.00284539	6.24e-08	7.8e-08	9.23e-08	7.94e-08	9.31e-08	0.00832182	0.0024712	0.00229205	0.00631169	0.00725297	6.56e-08	0.0396675	0.0117348	7.03e-08	6.22e-08	0.0473221	0.00194483
androsterone 1	0.00700813	0.0137546	0.0207568	0.0075174	0.0294768	0.0113613	0.00635525	0.0233307	8.24e-08	8.53e-08	0.0338305	0.00788342	0.0182457	0.0203678	0.0129607	0.0498296	0.0155237	0.0169034	0.027385	0.0109668	0.014513	0.0063663	6.97e-08	0.0120828	6.94e-08	0.0141369	0.0262696	0.0159474	0.00629137	0.0100784	0.00216323	0.00830229	0.00406709	0.00149058	0.00755559	0.00256414	0.00278626	8.35e-08	0.00352669	0.0228967	0.00837668	0.00252177	0.00648585	0.00718559	0.00689243	0.00659971	0.00893167	0.00952523	0.00304774
3-Hydroxypropionic acid 1	0.00126734	0.00121353	0.00289786	0.00110389	0.002992	0.0042126	0.00408974	7.52e-08	0.00386795	0.00378954	1.48e-07	0.00183063	0.00110775	1.08e-07	0.00202267	0.00289133	1.45e-07	0.00188474	9.2e-08	0.0014297	1.21e-07	0.00203646	0.00102821	0.0014695	0.001114	0.00195598	0.00115772	0.00251991	7.07e-08	0.00405396	0.00373499	0.00270202	0.00154316	0.00188435	0.00254007	0.00462589	0.00287014	0.00449389	5.91e-08	0.00157936	0.00213602	0.00174857	0.00144455	1.29e-07	9.84e-08	0.00174291	0.00117393	1.12e-07	1.43e-07
Hydantoin, 5-(4-hydroxybutyl)- 1	0.120783	0.122256	0.0128091	0.0696003	0.0357261	0.0420078	0.0105278	0.0290967	0.113829	0.0918157	0.116454	0.133558	8.5e-08	0.159157	0.0971298	0.127004	0.0839734	0.159674	0.00546988	0.00101732	0.00919133	0.00382607	0.00150155	0.00904983	0.00536606	0.111266	0.00147618	0.0615457	0.0834268	0.057349	8.84e-08	0.0829796	0.081551	7.8e-08	9.23e-08	0.0569803	0.0819259	0.00971003	0.120075	0.10289	1.12e-07	0.00753151	0.0568218	1.29e-07	9.84e-08	0.00261872	0.00061424	0.00235947	1.43e-07
sarcosine	0.00010898	3.76e-05	0.0019523	0.00111395	7.6e-08	0.0010567	0.00032407	4.36e-05	0.00416711	0.00081913	0.00586338	0.00355493	0.00550828	1.08e-07	0.00514414	0.00284123	0.00461787	1.08e-07	0.0103516	0.00258886	0.00277796	0.00236831	0.00306607	0.00816997	0.0053808	0.00975981	0.00325077	0.00604631	0.00546226	0.00160009	0.00151144	0.00491017	0.00145084	7.8e-08	0.00226972	0.00228181	9.31e-08	0.00165209	0.00181048	0.00441044	0.00433998	0.00368106	0.0044381	0.0104856	0.00365811	0.00284827	6.22e-08	0.00635572	0.00442019
Cortexolone 2	0.173991	0.14392	0.112696	0.127361	0.150422	0.177258	0.226558	0.131043	0.206483	0.0943968	0.087181	0.105181	0.143602	0.116732	0.114616	0.0924625	0.094492	0.115989	0.104808	0.249096	0.130795	0.0490733	0.1074	0.113471	0.179541	0.084869	0.0921375	0.0943917	0.121407	0.104456	0.166696	0.118398	0.120391	0.119141	0.0880149	0.110978	0.0900925	0.108262	0.127852	0.176457	0.0870248	0.102015	0.129863	0.0600845	0.109224	0.0869642	0.178525	0.0532705	0.0954948
tartaric acid	0.00149294	7.65e-08	0.00154696	0.00179767	7.6e-08	7.62e-08	0.0031165	0.00219188	8.24e-08	0.00206568	0.00784399	0.00444548	0.0044211	0.00264648	1.21e-07	0.00348501	0.00527429	0.00585215	0.00664685	0.00133561	0.0010863	0.00523898	6.97e-08	0.00125975	0.00244068	0.00229796	6.28e-08	0.00519051	0.00180566	0.00360054	0.00100155	9e-08	6.24e-08	7.8e-08	0.00168667	0.00535452	0.00268799	0.00245794	0.00224179	0.00096953	0.00492406	0.00564478	0.00093091	0.00264454	0.00275343	0.00659448	0.00261509	0.0076534	0.00236012
3beta-Hydroxy-5beta-pregnane-20-one	0.017345	0.0165839	6.81e-08	0.0107267	7.6e-08	0.0168137	0.0229752	0.0188865	0.0348253	0.0306142	0.033243	0.0243619	0.0165031	0.0331682	0.0245922	0.0287841	0.0281691	0.0290688	0.0240361	0.0219517	0.014255	0.0104641	6.97e-08	0.0232405	6.94e-08	0.0228612	0.0263201	0.0182502	7.07e-08	0.0240929	0.013157	0.0152898	0.0150348	0.00851705	0.0202287	0.0213231	0.0131371	0.0185101	0.014629	0.0199742	0.015029	0.0124564	0.0103164	0.017246	0.0196822	0.0217906	6.22e-08	0.0103647	0.0196633
6-hydroxy caproic acid trimer	0.00187179	0.0017072	0.00155909	0.00113296	0.00484161	0.00192172	0.00135979	0.00091808	0.0050652	0.00602289	1.48e-07	0.00474888	0.0038229	0.00471705	0.00400649	0.00324747	0.00809915	0.00410645	0.00639599	0.00511276	0.0030015	0.00164923	6.97e-08	0.00460952	6.94e-08	0.00641302	6.28e-08	0.00535188	7.07e-08	0.00215061	0.00159057	0.00059692	0.00126065	0.00076956	0.00179557	0.00137011	0.00155508	0.00128677	0.0036029	0.00222776	0.00175669	0.00333939	0.00207001	0.00296642	0.00232713	0.00359523	0.00474163	0.0020649	0.00195106
Cholestane-3,5,6-triol, (3beta ,5alpha ,6beta)-	0.190401	0.208836	6.81e-08	0.0683077	7.6e-08	7.62e-08	0.241308	0.239069	8.24e-08	1.45767	0.559733	0.816066	0.14665	1.64654	0.532493	0.544322	2.38464	1.11313	0.440431	0.788424	1.42825	0.199334	6.97e-08	1.10086	0.4391	0.220028	0.077614	0.193427	0.1873	0.0224122	0.0262834	0.518338	0.665876	0.039369	0.0481241	0.0756289	0.14895	0.654632	0.0688916	0.0816975	0.222423	0.217142	0.0239281	0.537982	0.69384	0.421727	0.118797	0.147403	0.0369432
1,3-diaminopropane	0.27982	0.224131	0.312943	0.323227	0.300185	0.181931	0.223488	0.160768	8.24e-08	0.387652	0.0834134	0.0982637	0.190487	0.161417	0.215242	0.119381	0.08879	0.256991	0.288286	0.165392	0.0613877	0.236312	0.127679	0.202548	0.209179	0.10683	0.200612	0.0288839	0.226641	0.468919	0.354073	0.259376	0.156278	0.177791	0.16559	7.94e-08	9.31e-08	0.487929	0.179666	0.0467535	0.0970721	0.0676616	0.0739088	0.0571557	0.0348439	0.164872	0.143589	0.167641	0.0140212
L-Threose 2	7.22e-08	7.65e-08	6.81e-08	8.41e-08	7.6e-08	7.62e-08	8.98e-08	0.00310512	0.00451508	0.00630358	0.00590898	0.0053769	0.00520917	0.0028907	0.00040115	0.00680709	1.45e-07	1.08e-07	0.00538616	9.27e-08	1.21e-07	0.00356692	0.00455668	0.00430028	0.00453188	0.00461062	0.00446566	1.64e-07	7.07e-08	0.00821497	8.84e-08	9e-08	0.00561782	7.8e-08	0.00614617	0.00619319	0.0085346	8.35e-08	0.00473716	0.00595215	1.12e-07	0.00722225	0.00457975	0.00575291	0.00833856	0.00582343	0.00813364	0.00496963	0.00672116
arachidonic acid	0.00666221	0.0207148	0.0159627	0.0064848	0.0385951	0.0148674	0.0172106	0.0529702	0.0304072	0.0578628	0.0731914	0.019582	0.0497845	0.0328725	0.0153709	1.33e-07	0.0373472	0.0346065	0.0847232	0.0408575	0.0329469	0.0239175	6.97e-08	0.034044	0.073618	0.0439314	0.0634759	0.061046	0.0186358	0.0128148	0.00476731	0.00970226	0.00890392	0.00394897	0.016681	0.0079166	0.00529686	0.0107104	0.0120459	0.0389256	0.0142619	0.00948668	0.0275735	0.0245363	0.0242723	0.0193082	0.0249021	0.0224128	0.011235
proline	0.0560491	0.0579989	0.0680702	0.177618	0.0399773	0.0409264	0.0334702	0.0378041	8.24e-08	0.201917	0.0488159	0.0471557	0.142997	0.0633594	0.0873071	0.126959	0.0581803	0.203999	0.163838	0.0935995	0.0486165	0.216594	0.0693446	0.169574	0.0643319	0.0670414	0.0454144	0.0872487	7.07e-08	0.0346538	8.84e-08	0.0501263	6.24e-08	7.8e-08	9.23e-08	0.0755662	0.152378	0.0267873	0.0886824	0.0448111	0.0458101	0.0414634	0.0546976	0.0414635	0.028656	0.0676862	0.0921721	0.0411295	0.0430192
glycolic acid	0.0331405	0.0298126	0.0417597	0.0310697	7.6e-08	0.0407153	0.0425945	0.045198	0.0428891	0.0560979	0.0252763	0.0282782	0.0152674	0.0209981	0.0330264	0.033497	0.0303444	0.0253025	0.0227402	0.0179925	0.0173433	0.0285981	0.0180694	0.020043	0.0176028	0.0272424	0.0197026	0.0303523	7.07e-08	7.47e-08	0.0420689	0.0431532	0.0239806	0.0250577	0.0395016	7.94e-08	0.0458804	0.0578363	0.0138293	0.0198773	0.0238544	0.024545	0.0145719	0.028687	0.0203574	0.0222799	0.0149659	0.0428335	0.024238
fructose 1	0.0284351	0.00034835	0.0320824	0.0295048	0.0423532	0.0181701	0.0571888	0.0663822	8.24e-08	8.53e-08	0.0299337	0.0313004	0.0306256	0.090016	0.0302371	0.299851	0.092882	0.0611618	0.0702872	0.0350054	0.0312955	0.0644659	0.0400475	0.100645	0.0432676	0.0278222	0.0541624	0.226393	7.07e-08	0.140346	0.226822	0.0658756	0.093853	0.132649	0.0719404	7.94e-08	0.289383	8.35e-08	5.91e-08	0.341751	0.113608	0.164662	6.56e-08	0.0602775	0.196886	0.10934	0.150783	0.21804	0.117313
L-Malic acid	0.00580467	7.65e-08	0.00733782	0.0131349	7.6e-08	7.62e-08	0.0063306	0.00532985	0.0129808	0.00931345	1.48e-07	1.31e-07	8.5e-08	1.08e-07	1.21e-07	0.00671469	1.45e-07	1.08e-07	9.2e-08	9.27e-08	1.21e-07	0.0109106	6.97e-08	0.00862481	6.94e-08	1.22e-07	6.28e-08	1.64e-07	0.0069135	7.47e-08	0.0107167	0.00895062	0.012136	0.00820773	0.0186152	0.0235857	0.0228244	0.0126302	0.0141716	9.7e-08	0.00610326	0.00720806	6.56e-08	1.29e-07	9.84e-08	7.03e-08	6.22e-08	0.00852817	1.43e-07
sucrose	0.00789917	0.00520728	0.00307363	8.41e-08	0.0112266	0.00557734	0.00548146	0.00252576	0.0148018	0.0186328	0.023717	0.0132209	0.00999168	0.0163409	0.0153613	1.33e-07	0.0299708	0.0116155	0.021684	0.0118862	0.00464869	8.49e-08	6.97e-08	0.00744062	6.94e-08	0.0175224	6.28e-08	1.64e-07	7.07e-08	0.0057416	0.00419714	0.00147325	0.00553564	0.00201175	0.0065643	0.00447499	0.00287403	0.00267894	5.91e-08	0.00637495	0.00355828	0.0115656	0.005394	0.00945063	9.84e-08	0.0107584	0.00039798	0.0109467	0.00557283
4-hydroxybutyrate	3.59e-05	7.65e-08	0.00211352	8.41e-08	0.00115044	0.00430839	8.98e-08	0.00089606	8.24e-08	0.00417833	0.00309514	0.00211842	0.0010589	0.00135219	0.00120159	0.00714954	1.45e-07	0.00689787	0.00237085	0.00093748	0.00342294	0.00109242	0.00243749	0.00484293	0.00089992	0.00312557	0.00130794	0.00323842	7.07e-08	0.00268322	0.00205122	9e-08	6.24e-08	7.8e-08	9.23e-08	7.94e-08	0.001877	8.35e-08	0.00040119	9.7e-08	0.0015204	0.00128954	0.00099333	1.29e-07	0.00086945	0.000532	6.22e-08	0.0069336	0.00117749
Carbobenzyloxy-L-leucine degr5	0.00073992	0.00088368	0.00168491	8.41e-08	7.6e-08	0.00063628	0.0008248	7.52e-08	0.00092938	0.00147395	0.00175559	0.0016241	0.00169398	0.00123649	0.00325718	1.33e-07	0.00212022	0.00171993	0.00124776	0.00127896	0.00094805	0.00055459	6.97e-08	0.00104119	0.00220368	0.00183608	6.28e-08	1.64e-07	0.00051714	0.00140968	0.0012249	9e-08	6.24e-08	7.8e-08	9.23e-08	0.00046383	0.00076192	0.00075101	5.91e-08	9.7e-08	1.12e-07	1.13e-07	6.56e-08	1.29e-07	0.00107591	7.03e-08	0.0011391	0.00217853	1.43e-07
resorcinol	7.22e-08	7.65e-08	0.00737592	8.41e-08	0.008877	0.00796765	0.0105497	0.00742898	0.0113678	0.0117476	0.00891864	0.00822399	0.00676562	0.00825745	0.00919839	0.0105296	0.00915058	0.00838077	0.00766164	0.0070516	0.00830051	0.00610394	0.00582097	0.0073707	0.00779741	0.00821245	0.00661955	0.0112137	0.0114656	0.00846879	0.0103926	0.011525	0.0113315	0.0137674	0.0167182	0.0105843	9.31e-08	0.0163199	0.00665469	0.00738255	0.00767713	0.00980953	0.00675449	0.00945534	0.00808336	0.00671497	0.00713819	0.008882	0.00956018
linoleic acid	0.0205201	0.0355464	0.0322858	0.0153653	0.0268573	0.04605	0.0339128	0.0384213	0.0388306	0.045808	0.0637041	0.0470067	8.5e-08	0.0417866	0.0310211	1.33e-07	0.0986273	0.114991	9.2e-08	0.0342559	0.0618818	0.0160862	6.97e-08	0.0986387	6.94e-08	0.0772999	6.28e-08	0.185234	0.00924768	0.0125387	0.0141779	0.0143663	0.0081585	0.00916354	0.0100714	0.00657151	0.00711632	0.00754594	0.0285739	0.0220344	0.0142893	0.0129175	0.0258634	0.0148892	0.025875	0.0276591	0.0130387	0.0253893	0.0280937
Phytanic acid	0.00139696	0.0014014	0.00193309	0.00163766	0.0023283	7.62e-08	0.00180914	0.00040091	0.0034199	8.53e-08	0.00330552	0.00248796	8.5e-08	0.00507	0.00360609	0.00299056	0.00322591	0.00278585	9.2e-08	0.0036973	0.00163848	0.00301835	0.00382799	0.00262671	6.94e-08	0.00390465	6.28e-08	0.00262537	7.07e-08	0.00369625	8.84e-08	9e-08	6.24e-08	0.00149878	0.00294109	0.00260174	0.0022319	0.00225755	0.00515086	0.00605817	0.00362768	0.00407802	0.00342258	0.00346238	0.00332917	0.00379789	6.22e-08	0.00366829	0.00451724
glutamic acid	7.22e-08	7.65e-08	6.81e-08	0.00238822	7.6e-08	7.62e-08	8.98e-08	7.52e-08	8.24e-08	8.53e-08	0.00031255	0.00027814	8.5e-08	1.08e-07	0.00190049	0.00558334	1.45e-07	0.00315292	0.0047857	0.00074891	0.00024304	8.49e-08	6.97e-08	0.00368083	6.94e-08	1.22e-07	6.28e-08	1.64e-07	7.07e-08	0.0111334	8.84e-08	9e-08	6.24e-08	7.8e-08	9.23e-08	7.94e-08	0.0109261	0.00474746	0.00305657	0.00034163	1.12e-07	0.00059895	0.00014773	1.29e-07	9.84e-08	0.00126377	6.22e-08	0.00455998	1.16e-05
Fluorene	0.0148377	0.014777	6.81e-08	8.41e-08	7.6e-08	7.62e-08	0.0112827	0.0105502	8.24e-08	8.53e-08	0.00892916	0.00358116	0.0024602	0.00770488	0.00441486	0.00742939	0.00642043	0.00869368	0.00673604	0.00370037	0.00688373	0.00401033	0.00558336	0.00672442	0.00477589	0.00378243	0.00368154	0.00707691	0.00900398	0.0179609	0.00859935	0.0141794	0.00478431	0.0049873	0.00562228	0.0171127	9.31e-08	0.00813822	0.00436451	0.00271159	0.005015	0.00677163	0.00458426	0.00403093	0.00413404	0.00281922	0.00338337	0.00643939	0.00382297
L-Dithiothreitol	7.22e-08	7.65e-08	6.81e-08	8.41e-08	0.006441	7.62e-08	8.98e-08	0.0088446	8.24e-08	0.00621592	0.00947407	0.00749786	0.00819742	0.00949538	0.00752029	0.0157567	0.00787049	0.00995314	0.0102514	0.00968682	1.21e-07	0.0092849	0.00622414	0.010024	0.00894178	0.00808686	0.00733943	0.00813451	7.07e-08	7.47e-08	8.84e-08	0.0105111	6.24e-08	0.0113784	0.0079515	7.94e-08	9.31e-08	8.35e-08	5.91e-08	0.0107403	0.0108964	0.00783567	0.00897738	0.0100136	0.00920691	7.03e-08	6.22e-08	0.01111	1.43e-07
Methoxamedrine 1	0.00253837	0.00324804	0.0041906	0.00314793	0.0061886	0.00201794	0.00422384	0.00269978	0.00518592	0.00445657	0.00749058	0.00783531	0.00417561	0.00561756	0.00947127	0.00389888	0.00596145	0.00874383	0.00488342	0.00478462	0.0045462	0.0044896	0.00303567	0.00543639	6.94e-08	0.00644241	0.00652527	0.00465598	0.00727344	0.00347353	0.00305072	0.00389749	0.00263562	0.0018297	0.0044222	0.00719744	0.00345843	0.00640381	0.00397652	0.00533117	0.00536191	0.00783061	0.00339805	0.00414964	0.00541193	0.00590999	0.00582786	0.00551866	0.00384205
DL-dihydrosphingosine 4	0.00449856	0.00242712	0.00521251	8.41e-08	0.00628317	0.00658663	0.00853843	0.00826071	0.0088692	8.53e-08	0.0130268	0.0136928	0.0102312	0.0230838	0.0103876	0.0155582	0.0128317	0.015515	0.0071104	0.0184224	0.00879431	8.49e-08	0.0144364	0.010047	0.0195688	0.0103975	0.00373821	0.00554865	7.07e-08	0.0090264	0.00826342	0.00953826	0.0123243	0.00506501	0.0104175	7.94e-08	0.00399917	8.35e-08	0.00789042	0.0265081	1.12e-07	0.00765325	0.0102014	0.00442289	0.0212786	0.00797655	0.0210431	1.12e-07	0.0141634
2-Deoxytetronic acid	0.00122758	0.00136525	6.81e-08	0.00154607	7.6e-08	7.62e-08	8.98e-08	7.52e-08	8.24e-08	8.53e-08	0.00095405	1.31e-07	0.00122108	0.00112455	0.00196149	0.00169047	0.00128725	0.00203394	0.00131732	9.27e-08	0.00155052	0.00139457	0.00076529	0.00084327	0.00074652	0.00141708	0.00050614	1.64e-07	0.00094274	0.00097979	8.84e-08	9e-08	0.00076307	7.8e-08	9.23e-08	7.94e-08	0.00190489	0.00086819	0.00061033	0.00118117	1.12e-07	0.00078201	0.00095277	1.29e-07	9.84e-08	0.00075369	6.22e-08	0.00136081	1.43e-07
1,4-Dihydroxy-2-naphthoic acid	0.00409249	0.00376302	0.00432465	0.00407499	0.00339838	0.00338631	0.00544709	0.0038703	0.00447258	0.00385629	0.00532227	0.00412311	0.0024031	1.08e-07	1.21e-07	0.0044943	0.00392891	0.00331192	9.2e-08	0.003309	1.21e-07	0.00143202	6.97e-08	8.47e-08	0.00227463	0.00411935	0.00249408	1.64e-07	7.07e-08	0.00334859	0.0054012	9e-08	0.00279517	0.00382661	0.00359739	7.94e-08	0.00474737	0.00397338	5.91e-08	9.7e-08	0.00480471	0.00254276	6.56e-08	1.29e-07	0.00348285	0.0028591	6.22e-08	1.12e-07	1.43e-07
inosine	0.00869176	0.00358177	6.81e-08	0.00115872	0.0218527	0.0189612	0.0012335	7.52e-08	0.0106771	8.53e-08	0.00950342	0.00347794	0.00144005	0.0358668	0.00466381	1.33e-07	0.00954337	1.08e-07	9.2e-08	0.0113197	0.0179235	8.49e-08	0.00226681	8.47e-08	0.0133618	0.0177199	0.00364193	0.00384362	0.00423246	7.47e-08	0.0107531	0.00595811	0.0136883	0.00731025	0.00167813	0.00153138	0.00139908	0.042613	0.0251305	0.0259839	0.0120354	1.13e-07	0.0180108	0.0394261	0.0259187	0.0299114	0.0155699	0.0369252	0.00380123
Tagatose 1	7.22e-08	7.65e-08	6.81e-08	8.41e-08	7.6e-08	7.62e-08	8.98e-08	7.52e-08	8.24e-08	8.53e-08	1.48e-07	0.00475086	0.0015913	1.08e-07	0.00137183	1.33e-07	1.45e-07	1.08e-07	9.2e-08	9.27e-08	1.21e-07	8.49e-08	6.97e-08	8.47e-08	0.00185569	1.22e-07	0.00088903	1.64e-07	7.07e-08	7.47e-08	8.84e-08	9e-08	6.24e-08	0.00124965	0.00221409	7.94e-08	9.31e-08	0.00119816	5.91e-08	0.00170811	1.12e-07	1.13e-07	6.56e-08	0.00210112	0.00115214	7.03e-08	0.0003967	0.00187717	0.00145171
Phenyl beta-D-glucopyranoside	7.22e-08	0.00367945	6.81e-08	8.41e-08	0.00206943	0.00402975	8.98e-08	7.52e-08	0.00880547	8.53e-08	0.00617004	0.0046764	0.00513497	0.00341278	1.21e-07	0.0063767	0.00776701	1.08e-07	0.0065712	9.27e-08	1.21e-07	8.49e-08	6.97e-08	0.00312706	0.00701737	0.00802299	0.00609928	0.00549539	0.00374548	7.47e-08	0.00547962	9e-08	6.24e-08	0.0016975	0.00266391	0.00474947	9.31e-08	0.00257083	0.00329929	0.00342492	1.12e-07	1.13e-07	0.00575388	0.00303352	9.84e-08	0.00276463	0.00572964	1.12e-07	1.43e-07
oxoproline	0.0413047	0.0504343	0.0622247	0.182435	0.0400508	0.032404	0.0415839	0.0407759	0.195983	0.111661	0.0472021	0.0601141	0.0605774	0.0465139	0.113466	0.342948	0.03752	0.108982	0.163771	0.0370787	0.0212032	8.49e-08	0.0473507	0.129448	0.0427626	0.0297029	0.0475719	0.0564767	0.0827138	7.47e-08	0.124138	0.0954252	0.051273	0.0468232	0.186012	7.94e-08	0.435442	8.35e-08	0.120996	0.111874	0.130455	0.269185	0.0889521	0.220005	0.076709	0.130807	0.147991	0.409155	0.0799584
saccharopine 2	7.22e-08	7.65e-08	6.81e-08	8.41e-08	7.6e-08	7.62e-08	8.98e-08	7.52e-08	8.24e-08	8.53e-08	1.48e-07	1.31e-07	0.00095151	1.08e-07	1.21e-07	1.33e-07	1.45e-07	0.00088611	0.00090118	0.00125549	1.21e-07	0.00296333	6.97e-08	0.00095646	6.94e-08	1.22e-07	0.00275747	1.64e-07	0.00209473	0.0015647	8.84e-08	0.00070893	6.24e-08	7.8e-08	9.23e-08	7.94e-08	0.00124338	0.00156183	0.00143512	0.00110172	0.00077411	0.00158373	6.56e-08	0.00132414	9.84e-08	0.00105437	6.22e-08	0.00143969	1.43e-07
3-Hydroxynorvaline 2	0.0646237	0.0526032	0.0523858	0.0686384	0.0355476	0.03986	0.0791892	0.0313363	8.24e-08	8.53e-08	0.0731231	0.0914499	0.0655043	0.0407975	0.0835974	0.0728726	0.0868136	0.0465557	0.0384247	0.0654631	0.070844	0.0381984	0.0325114	0.0407099	0.052686	0.0763913	0.0620914	0.104701	0.0261046	0.0189645	0.0213538	0.0492483	0.0308571	0.0356137	0.0416096	0.0220986	0.0556229	0.067659	0.0423667	0.0849913	0.062387	0.0631558	0.0547286	0.0554789	0.0637941	0.0537859	0.0296461	0.0573435	0.0892551
N-Ethylglycine 1	0.00400943	0.00446548	0.00324549	0.00470764	0.00374287	0.00169456	0.00347235	7.52e-08	0.00482802	0.00328333	1.48e-07	1.31e-07	8.5e-08	1.08e-07	1.21e-07	1.33e-07	1.45e-07	0.00698157	9.2e-08	0.00251192	1.21e-07	0.00381637	0.00224128	0.00280037	0.00333195	0.00265775	0.0028253	1.64e-07	0.00416409	7.47e-08	0.00190521	0.00510197	6.24e-08	0.00251078	9.23e-08	0.00365004	9.31e-08	8.35e-08	0.00223693	0.00197534	0.00282685	1.13e-07	6.56e-08	1.29e-07	9.84e-08	0.00282223	0.00416946	1.12e-07	1.43e-07
glycine 2	0.0988967	0.0706768	0.0853443	0.136937	0.0286161	0.0390425	0.0633707	0.0593873	8.24e-08	8.53e-08	0.0172378	0.0367394	0.0164064	0.019512	0.0468522	0.062138	0.0232399	0.0355478	0.0484183	0.0185949	0.018616	0.132487	0.0207107	0.0415194	0.0229694	0.0224117	0.0176637	0.0214225	0.0638361	0.137043	0.0938477	0.0535004	0.0406798	0.0520508	0.124061	7.94e-08	9.31e-08	0.165195	0.0444169	0.0113364	0.0317024	0.0437678	0.0310407	0.0470752	0.0208684	0.0224463	0.012206	0.0620036	0.0392681
Methyl-beta-D-galactopyranoside	7.22e-08	0.0161712	0.0123436	0.0156637	0.0166894	0.0131447	0.0177278	0.0118846	0.0248916	0.0140204	0.0282861	0.034787	0.0140829	0.0320113	0.0238042	0.0459482	0.00886227	0.0294537	0.0259397	0.0153863	0.0212396	0.0193298	0.00943444	0.02374	0.031865	0.0154326	0.0118618	0.022669	7.07e-08	0.0233247	0.0199256	0.021834	0.0262786	0.0126692	0.0316869	0.0316769	0.0179569	0.042754	0.0253781	0.0274121	0.0223015	0.0336878	0.0161803	0.0242845	0.0334551	0.0318582	6.22e-08	0.0230074	0.0249657
ribose	0.411666	0.422338	0.195696	0.176698	0.237594	0.10353	1.43469	0.668198	0.657129	1.18566	0.433756	0.878865	0.352976	0.44244	1.21454	2.09321	0.553846	0.62058	1.05141	0.831868	0.200657	8.49e-08	0.657825	1.57183	0.794588	0.581777	0.78121	0.942323	0.720276	0.545641	0.10374	0.266152	0.0516121	0.0384345	0.375166	7.94e-08	0.333093	0.464365	0.307751	0.146195	0.884266	1.02062	0.230481	0.507334	0.422974	0.517757	0.521847	1.26583	0.653427
5,6-dihydrouracil 1	0.00642153	0.00821326	0.00572634	8.41e-08	0.00552558	0.00549896	0.00667066	0.00563946	0.00533941	0.00510102	0.00636549	0.00537981	0.00296354	0.00391748	0.00532594	0.00473642	0.00616984	0.00424759	0.00362561	0.00363447	0.00414804	0.00281516	0.00220982	0.00357432	0.00225059	0.00492544	0.00278143	0.00694279	7.07e-08	7.47e-08	0.00611628	0.00799547	0.00469006	0.00586478	0.00784956	0.00538893	0.00738091	0.00536966	0.00269406	0.00490175	0.00396149	0.00445097	0.00200588	0.00569831	0.00441824	0.00412715	0.0033025	0.0053065	0.00719276
Stigmasterol	0.0325185	0.0143032	0.0489038	0.012729	7.6e-08	0.0152037	0.0230094	0.0438132	0.0479737	0.00942557	0.0221385	1.31e-07	8.5e-08	0.0819076	0.0285842	0.00320086	0.0178395	1.08e-07	0.00985652	0.0172234	0.0235938	8.49e-08	0.0435498	0.0176671	0.0143336	0.00880608	0.0159365	0.0138988	0.0182486	0.0341062	0.0575369	9e-08	0.0091629	0.00588636	0.039693	7.94e-08	0.0128178	0.0438481	0.0124788	0.0250595	0.0446924	0.0148079	0.0104269	0.0108446	0.0273362	0.00402654	0.0263347	0.018481	0.0153338
[truncated: 9 more columns]
