# Supplementary material for: Fecal Microbiota Transplantation Donor and Dietary Fiber Intervention Collectively Contribute to Gut Health in a Mouse Model
Source: Front Immunol. 2022 Feb 3;13:842669. doi: 10.3389/fimmu.2022.842669 (PMC8852624; doi:10.3389/fimmu.2022.842669)
Supplement: Supplementary file 9 [file Table_4.xlsx]

## Sheet: Table S4
Table S4. Mean Decrease Accuracy of metabolites in the random forest model.
	MeanDecreaseAccuracy
alpha-Tocopherol	0.016004
benzoic acid	0.014211
1-Aminocyclopropanecarboxylic acid	0.013884
N-Trimethyllysine	0.013423
1,4-Cyclohexanedione 2	0.013062
Ethyl cinnamate	0.011511
Behenic acid	0.011046
Citral	0.010068
glucose 2	0.0096935
Cerotinic acid	0.0078525
20alpha-Hydroxycholesterol 2	0.0077743
Hippuric acid 2	0.0075839
Methylmalonic acid	0.007541
serine 2	0.0056835
cycloleucine 2	0.010556
2-Deoxyuridine	0.0087725
Monoolein	0.0087365
Itaconic acid	0.0086949
phosphate	0.0083912
Geraniol	0.0083441
Lignoceric acid	0.0081984
Hesperitin 2	0.0080282
D-galacturonic acid 2	0.0078835
DL-Anabasine 1	0.0074926
glycerol	0.007026
estriol	0.006692
4-Androsten-11beta-ol-3,17-dione 3	0.0064372
naringenin 1	0.0061579
phenylacetaldehyde 3	0.0061175
Glucose-1-phosphate	0.0059342
6-phosphogluconic acid	0.0058252
Dodecanol	0.0057744
myo-inositol	0.0055898
4-Hydroxyquinazoline	0.0054509
linoleic acid	0.0053514
Indolelactate 2	0.0052715
5-Dihydrocortisol 1	0.0052104
lactic acid	0.0048726
Tetrahydrocorticosterone 1	0.0047249
allose 1	0.0042477
Prostaglandin E2 1	0.0042376
2-Ketocaproic acid	0.004125
4-oxo-1H-quinoline-2-carboxylic acid	0.0037971
caprylic acid	0.0034037
alpha-Santonin 1	0.0034031
Zymosterol 2	0.0033054
heptadecanoic acid	0.0032761
N-2-hydroxyethyl-iminodiacetic acid 1	0.0030714
Pyrrole-2-Carboxylic Acid	0.0030082
indole-3-acetic acid	0.0029834
Threonic acid	0.0029667
Citraconic acid degr1	0.0027115
maltose	0.0027057
Citraconic acid 2	0.0026074
Arachidic acid	0.0025419
glutamine 2	0.0024065
D-glycerol 1-phosphate	0.0023779
Corticosterone 2	0.0022881
2-Monopalmitin	0.0022269
24,25-dihydrolanosterol	0.0021475
cis-1,2-Dihydronaphthalene-1,2-diol	0.0021372
cuminic alcohol	0.0021206
palmitoleic acid	0.0020238
Maleamate 2	0.0019544
3beta-Hydroxy-5beta-pregnane-20-one	0.0018518
maleic acid	0.0018149
4-Hydroxy-3-methoxybenzyl alcohol	0.0017734
Stigmasterol	0.0017166
cytidine-monophosphate degr prod	0.0016548
lauric acid	0.0016468
d-Glucoheptose 2	0.0016096
palmitic acid	0.0015991
Carvone	0.0015848
Glutaric Acid	0.0015744
D-Talose 1	0.0015587
Alizarin	0.0015284
1,3-Cyclohexanedione 1	0.0015177
glutaraldehyde 1	0.0015045
cellobiose 1	0.0014804
oleic acid	0.0014369
10-Hydroxydecanoic acid	0.0013783
Epicatechin	0.0013751
Levoglucosan	0.0012896
threonine 2	0.0012593
2,6-Diaminopimelic acid 2	0.0012482
4-hydroxyphenylacetic acid	0.0012402
3,7,12-Trihydroxycoprostane 1	0.0012351
Palatinose	0.0011814
2-ketobutyric acid 1	0.0011268
N-Acetyl-beta-alanine 1	0.0011116
lanosterol	0.0011026
conduritol b epoxide 2	0.0010618
Abietic Acid 2	0.0010382
citric acid	0.0010006
1-Methyladenosine 2	0.00099561
Dehydroabietic Acid	0.00094815
Galactonic acid	0.00094685
uridine 2	0.00090547
hydrocinnamic acid	0.00089322
L-Dithiothreitol	0.00087664
N-Ethylglycine 1	0.00085253
2-hydroxybutanoic acid	0.00083459
1-Methylhydantoin 1	0.00083212
5-Methoxyindole-3-acetic acid	0.00078782
glycolic acid	0.00078263
Phytanic acid	0.00077041
Elaidic acid	0.00075087
thymidine 1	0.00074941
Ethanolamine	0.00073541
2-hydroxy-3-isopropylbutanedioic acid	0.00073195
Dehydroshikimic acid 1	0.00070206
hydroxylamine	0.00069984
fucose 2	0.00069295
stearic acid	0.00068615
2-ketoadipate 3	0.00067581
1-Hydroxyanthraquinone 1	0.00067391
pantothenic acid	0.00066508
6-hydroxy caproic acid trimer	0.00066479
glycocyamine 3	0.00064548
5,6-dihydrouracil 1	0.00064455
Aldosterone 1	0.0006382
N-Acetyl-D-galactosamine 1	0.00063745
piceatannol 2	0.00063533
phytosphingosine 2	0.00058917
Phytol	0.00058058
6-methylprevitamin D	0.00055666
nicotinic acid	0.00054072
Lactobionic Acid 1	0.00051272
glutamic acid	0.00050347
proline	0.00049624
Carbobenzyloxy-L-leucine degr5	0.00049531
guanine 1	0.00048942
Lactamide 2	0.00048933
Digalacturonic acid 2	0.00047655
1,3-diaminopropane	0.00047302
cholic acid	0.00046781
sulfuric acid	0.00046577
Cortexolone 2	0.00046276
glycine 2	0.00045772
cis-gondoic acid	0.00044665
azelaic acid	0.00044306
linolenic acid	0.00044277
Pyruvic acid	0.000415
Erythrose 2	0.00041384
Phenyl beta-D-glucopyranoside	0.00040778
Uridine monophosphate	0.00038923
putrescine 2	0.00038878
DL-dihydrosphingosine 4	0.00037719
alpha-ketoglutaric acid	0.00035873
Pelargonic acid	0.00035725
Methyl Palmitoleate	0.00033634
beta-Alanine 2	0.00032938
Myristic Acid	0.00032808
Linoleic acid methyl ester	0.00030812
Loganin	0.0003005
4-aminobenzoic acid	0.00029234
Monostearin	0.0002911
hydrocortisone	0.00028968
creatine	0.0002878
alpha-Ecdysone 2	0.00027989
L-glutamic acid	0.0002731
lactulose 2	0.00027293
cholecalciferol	0.00026307
fructose 1	0.00024996
3-4-hydroxyphenylpropionic acid	0.0002381
4-aminobutyric acid 2	0.00023696
Guanidinosuccinic acid 3	0.00023667
cholesterol	0.00023221
2-hydroxypyridine	0.00023204
3-Hydroxypyridine	0.00022397
Glucoheptonic acid 2	0.00021053
alpha-D-glucosamine 1-phosphate	0.00020526
3-hydroxybutyric acid	0.00020371
2-Deoxytetronic acid	0.00019655
succinic acid	0.0001886
3-Hydroxypropionic acid 1	0.00018252
resorcinol	0.00017857
Cholestane-3,5,6-triol, 3beta ,5alpha ,6beta-	0.00016571
thymine	0.00016333
Methyl-beta-D-galactopyranoside	0.00012857
tartaric acid	0.00011477
O-Phosphorylethanolamine	0.0001147
malonic acid 1	0.00011402
inosine	0.0001133
4-hydroxybutyrate	8.42e-05
alpha-ketoisocaproic acid 1	7.86e-05
alanine 1	7.39e-05
saccharopine 2	5.35e-05
Fluorene	4.91e-05
ribose	4.88e-05
5-Methoxytryptamine 2	4.59e-05
Ergosterol	1.3e-05
Phenylacetic acid	1e-05
3-Hydroxypalmitic acid	5.7e-06
